# Supplementary material for: MiR‐664‐3p suppresses osteoblast differentiation and impairs bone formation via targeting Smad4 and Osterix
Source: J Cell Mol Med. 2021 May 4;25(11):5025–37. doi: 10.1111/jcmm.16451 (PMC8178280; doi:10.1111/jcmm.16451)
Supplement: Supplementary file 8 — Table S5 [file JCMM-25-5025-s002.xls]

## Sheet: down
251 down-regulated miRNAs in ICA-treated MC3T3-E1 cells compared with the control cells
Gene ID	FC	Log FC	Regulation	Accession
MI0012531_2	-30.1635	-4.91473	down	mmu-miR-664-3p
MI0006287_2	-26.5073	-4.72832	down	mmu-miR-669f-3p
MI0004965_1	-23.9014	-4.57903	down	mmu-miR-652-5p
MI0004125_2	-22.7952	-4.51066	down	mmu-miR-374-5p
MI0014076_1	-20.3903	-4.34981	down	mmu-miR-467a-5p
MI0000691_1	-19.195	-4.26266	down	mmu-miR-32-3p
MI0000817_2	-18.2506	-4.18987	down	mmu-miR-335-3p
MI0000692_2	-15.2969	-3.93517	down	mmu-miR-100-3p
MI0000568_1	-14.829	-3.89035	down	mmu-miR-20a-5p
MI0002401_2	-14.6247	-3.87034	down	mmu-miR-466a-3p
MI0000563_2	-14.4658	-3.85457	down	mmu-let-7f-2-3p
MI0014072_1	-14.1918	-3.82698	down	mmu-miR-467a-5p
MI0014059_1	-13.6145	-3.76707	down	mmu-miR-467a-5p
MI0014056_1	-13.4702	-3.7517	down	mmu-miR-467a-5p
MI0014065_1	-13.4568	-3.75026	down	mmu-miR-467a-5p
MI0005512_1	-12.8228	-3.68064	down	mmu-miR-467c-5p
MI0005492_2	-12.7966	-3.67769	down	mmu-miR-297c-3p
MI0014069_1	-12.5681	-3.6517	down	mmu-miR-467a-5p
MI0014074_1	-12.4643	-3.63973	down	mmu-miR-467a-5p
MI0006306_2	-12.4288	-3.63561	down	mmu-miR-1198-3p
MI0002402_1	-12.2743	-3.61757	down	mmu-miR-467a-5p
MI0006296_1	-11.8826	-3.57078	down	mmu-miR-1191
MI0000563_1	-11.5998	-3.53603	down	mmu-let-7f-5p
MI0014067_1	-11.4727	-3.52013	down	mmu-miR-466b-5p
MI0014062_1	-11.384	-3.50894	down	mmu-miR-467a-5p
MI0000562_2	-11.2525	-3.49217	down	mmu-let-7f-5p
MI0004676_1	-10.9686	-3.4553	down	mmu-miR-499-5p
MI0005488_2	-10.5166	-3.3946	down	mmu-miR-297a-3p
MI0014053_1	-10.4201	-3.3813	down	mmu-miR-467a-5p
MI0000556_1	-10.1883	-3.34884	down	mmu-let-7a-1-3p
MI0000560_2	-10.1701	-3.34626	down	mmu-let-7c-2-3p
MI0004671_1	-10.0545	-3.32977	down	mmu-miR-467b-5p
MI0000566_2	-10.0545	-3.32977	down	mmu-miR-16-2-3p
MI0000401_1	-9.79336	-3.2918	down	mmu-miR-301a-5p
MI0000575_1	-9.34976	-3.22493	down	mmu-miR-26b-5p
MI0004674_2	-9.14047	-3.19227	down	mmu-miR-297b-3p
MI0005489_2	-9.14047	-3.19227	down	mmu-miR-297a-3p
MI0000139_2	-9.14047	-3.19227	down	mmu-miR-1a-3p
MI0000562_1	-8.95135	-3.16211	down	mmu-let-7f-1-3p
MI0000140_2	-8.8313	-3.14263	down	mmu-miR-15b-3p
MI0009940_1	-8.60452	-3.10509	down	mmu-miR-1949
MI0006128_1	-8.00222	-3.0004	down	mmu-miR-467e-5p
MI0003537_2	-7.85881	-2.97431	down	mmu-miR-450a-5p
MI0001653_2	-7.80957	-2.96524	down	mmu-miR-450a-5p
MI0014051_1	-7.7694	-2.9578	down	mmu-miR-669d-5p
MI0014028_1	-7.7694	-2.9578	down	mmu-miR-3066-5p
MI0005489_1	-7.64846	-2.93517	down	mmu-miR-297a-5p
MI0000706_1	-7.36577	-2.88084	down	mmu-miR-26a-5p
MI0006300_2	-7.31237	-2.87034	down	mmu-miR-669e-3p
MI0000153_1	-7.31237	-2.87034	down	mmu-miR-126-5p
MI0000550_1	-7.24897	-2.85778	down	mmu-miR-148a-3p
MI0000547_2	-7.24458	-2.8569	down	mmu-miR-30c-5p
MI0000573_1	-7.24262	-2.85651	down	mmu-miR-26a-5p
MI0004523_2	-7.21081	-2.85016	down	mmu-miR-669a-3p
MI0014061_2	-7.08386	-2.82454	down	mmu-miR-669a-3p
MI0001645_2	-7.08224	-2.82421	down	mmu-miR-365-3p
MI0000728_1	-7.00769	-2.80894	down	mmu-miR-7a-1-3p
MI0000548_1	-7.00625	-2.80864	down	mmu-miR-30c-5p
MI0000247_1	-6.98738	-2.80475	down	mmu-miR-204-5p
MI0000140_1	-6.91898	-2.79056	down	mmu-miR-15b-5p
MI0003493_2	-6.87522	-2.78141	down	mmu-miR-486-3p
MI0014079_2	-6.6924	-2.74252	down	mmu-miR-466n-3p
MI0009945_1	-6.62684	-2.72832	down	mmu-miR-669o-5p
MI0000768_2	-6.5824	-2.71861	down	mmu-miR-365-3p
MI0000711_2	-6.52157	-2.70522	down	mmu-miR-224-5p
MI0000221_1	-6.39832	-2.67769	down	mmu-miR-10b-5p
MI0014067_2	-5.9413	-2.57078	down	mmu-miR-466b-3p
MI0000652_1	-5.9413	-2.57078	down	mmu-miR-1a-3p
MI0014075_2	-5.89976	-2.56066	down	mmu-miR-669a-3p
MI0000646_1	-5.73635	-2.52013	down	mmu-miR-135b-5p
MI0005546_2	-5.61486	-2.48925	down	mmu-miR-466d-3p
MI0000617_2	-5.53751	-2.46924	down	mmu-miR-148b-3p
MI0000177_1	-5.48428	-2.4553	down	mmu-miR-155-5p
MI0014049_2	-5.48428	-2.4553	down	mmu-miR-3086-5p
MI0003532_2	-5.48428	-2.4553	down	mmu-miR-494-3p
MI0000137_1	-5.39979	-2.4329	down	mmu-let-7g-5p
MI0000578_2	-5.26182	-2.39556	down	mmu-miR-27a-3p
MI0014057_2	-5.25577	-2.3939	down	mmu-miR-466c-3p
MI0014023_2	-5.1796	-2.37284	down	mmu-miR-3061-3p
MI0000709_2	-5.05265	-2.33704	down	mmu-miR-221-5p
MI0004668_2	-4.78029	-2.2571	down	mmu-miR-669a-3-3p
MI0006128_2	-4.78029	-2.2571	down	mmu-miR-467e-3p
MI0009944_1	-4.78029	-2.2571	down	mmu-miR-669m-5p
MI0000974_1	-4.78029	-2.2571	down	mmu-miR-215-5p
MI0009939_1	-4.78029	-2.2571	down	mmu-miR-1948-5p
MI0005513_1	-4.75304	-2.24885	down	mmu-miR-467d-5p
MI0014055_2	-4.73642	-2.2438	down	mmu-miR-669a-3p
MI0014066_2	-4.69211	-2.23024	down	mmu-miR-669a-3p
MI0000691_2	-4.63671	-2.2131	down	mmu-miR-32-5p
MI0014112_1	-4.57023	-2.19227	down	mmu-miR-466b-5p
MI0014037_2	-4.57023	-2.19227	down	mmu-miR-3074-5p
MI0014046_2	-4.57023	-2.19227	down	mmu-miR-3083-5p
MI0014103_1	-4.57023	-2.19227	down	mmu-miR-3107-3p
MI0004702_2	-4.57023	-2.19227	down	mmu-miR-500-5p
MI0001160_1	-4.57023	-2.19227	down	mmu-miR-409-5p
MI0000172_1	-4.57023	-2.19227	down	mmu-miR-150-5p
MI0009919_1	-4.57023	-2.19227	down	mmu-miR-1930-5p
MI0005505_2	-4.57023	-2.19227	down	mmu-miR-466c-3p
MI0005513_2	-4.57023	-2.19227	down	mmu-miR-467d-3p
MI0001163_1	-4.57023	-2.19227	down	mmu-miR-411-5p
MI0000259_1	-4.51759	-2.17555	down	mmu-miR-30e-3p
MI0000565_2	-4.47821	-2.16292	down	mmu-miR-16-5p
MI0000580_1	-4.37202	-2.1283	down	mmu-miR-92a-3p
MI0000153_2	-4.37028	-2.12773	down	mmu-miR-126-3p
MI0014068_2	-4.3593	-2.1241	down	mmu-miR-669a-3p
MI0009992_1	-4.35086	-2.1213	down	mmu-miR-1981-3p
MI0006306_1	-4.35058	-2.12121	down	mmu-miR-1198-5p
MI0014095_1	-4.20461	-2.07197	down	mmu-miR-344b-3p
MI0000719_2	-4.1827	-2.06443	down	mmu-miR-92a-3p
MI0005504_2	-4.11321	-2.04026	down	mmu-miR-466b-3p
MI0000685_1	-4.09044	-2.03226	down	mmu-miR-10a-5p
MI0014073_2	-4.07805	-2.02788	down	mmu-miR-669a-3p
MI0000566_1	-4.06372	-2.0228	down	mmu-miR-16-5p
MI0000142_2	-4.00532	-2.00192	down	mmu-miR-27b-3p
MI0000586_1	-3.99419	-1.9979	down	mmu-miR-98-5p
MI0009993_2	-3.96087	-1.98582	down	mmu-miR-1982.1-3p
MI0004688_1	-3.96087	-1.98582	down	mmu-miR-704
MI0005549_2	-3.92431	-1.97244	down	mmu-miR-872-3p
MI0000713_2	-3.91558	-1.96923	down	mmu-miR-199a-3p
MI0000237_2	-3.90635	-1.96582	down	mmu-miR-195-3p
MI0000556_2	-3.89197	-1.9605	down	mmu-let-7a-5p
MI0000640_1	-3.88069	-1.95631	down	mmu-miR-350-3p
MI0000710_2	-3.87556	-1.9544	down	mmu-miR-222-5p
MI0009942_1	-3.84862	-1.94434	down	mmu-miR-669l-5p
MI0000241_1	-3.84725	-1.94383	down	mmu-miR-199a-3p
MI0005502_2	-3.839	-1.94073	down	mmu-miR-466b-3p
MI0000714_2	-3.82733	-1.93634	down	mmu-miR-199b-3p
MI0014064_2	-3.82423	-1.93517	down	mmu-miR-669p-3p
MI0014078_1	-3.82423	-1.93517	down	mmu-miR-466p-5p
MI0000408_2	-3.82423	-1.93517	down	mmu-miR-130b-5p
MI0009939_2	-3.82423	-1.93517	down	mmu-miR-1948-3p
MI0000721_2	-3.82423	-1.93517	down	mmu-miR-9-3p
MI0000583_1	-3.82423	-1.93517	down	mmu-miR-96-3p
MI0000557_1	-3.81331	-1.93104	down	mmu-let-7a-5p
MI0000564_1	-3.78676	-1.92097	down	mmu-miR-15a-3p
MI0006281_1	-3.65619	-1.87034	down	mmu-miR-669d-5p
MI0014050_2	-3.65619	-1.87034	down	mmu-miR-466m-3p
MI0014058_2	-3.65619	-1.87034	down	mmu-miR-669a-3p
MI0014063_2	-3.65619	-1.87034	down	mmu-miR-466b-3p
MI0014071_2	-3.65619	-1.87034	down	mmu-miR-669p-3p
MI0016968_1	-3.65619	-1.87034	down	mmu-miR-3963
MI0019318_1	-3.65619	-1.87034	down	mmu-miR-5709
MI0001151_2	-3.62997	-1.85996	down	mmu-miR-196b-5p
MI0004155_2	-3.62153	-1.8566	down	mmu-miR-1843-5p
MI0000165_1	-3.6073	-1.85092	down	mmu-miR-140-5p
MI0004634_1	-3.55997	-1.83187	down	mmu-miR-677-5p
MI0009945_2	-3.54865	-1.82727	down	mmu-miR-669o-3p
MI0000685_2	-3.52077	-1.81589	down	mmu-miR-10a-3p
MI0000700_1	-3.49547	-1.80549	down	mmu-miR-218-5p
MI0014060_2	-3.47338	-1.79634	down	mmu-miR-466b-3p
MI0009922_1	-3.3515	-1.74481	down	mmu-miR-1933-3p
MI0000726_1	-3.34526	-1.74212	down	mmu-miR-128-3p
MI0000237_1	-3.28148	-1.71435	down	mmu-miR-195-5p
MI0000241_2	-3.25551	-1.70288	down	mmu-miR-199a-5p
MI0000713_1	-3.24628	-1.69879	down	mmu-miR-199a-5p
MI0000559_2	-3.19916	-1.67769	down	mmu-let-7c-1-3p
MI0000395_1	-3.19916	-1.67769	down	mmu-miR-297a-5p
MI0000561_2	-3.19352	-1.67515	down	mmu-let-7e-3p
MI0000558_2	-3.18999	-1.67355	down	mmu-let-7b-3p
MI0014054_2	-3.17228	-1.66552	down	mmu-miR-669a-3p
MI0000225_2	-3.1651	-1.66225	down	mmu-miR-183-5p
MI0000701_1	-3.16224	-1.66095	down	mmu-miR-218-5p
MI0000561_1	-3.13578	-1.64882	down	mmu-let-7e-5p
MI0014077_2	-3.127	-1.64478	down	mmu-miR-669a-3p
MI0000405_2	-3.05992	-1.61349	down	mmu-let-7d-5p
MI0009941_1	-3.04682	-1.60731	down	mmu-miR-1950
MI0000155_2	-3.03537	-1.60187	down	mmu-miR-128-3p
MI0014070_2	-3.0033	-1.58655	down	mmu-miR-466b-3p
MI0000157_1	-2.98823	-1.57929	down	mmu-miR-9-5p
MI0014052_1	-2.97065	-1.57078	down	mmu-miR-466o-5p
MI0014070_1	-2.97065	-1.57078	down	mmu-miR-466b-5p
MI0004679_1	-2.9332	-1.55247	down	mmu-miR-455-5p
MI0014060_1	-2.92495	-1.54841	down	mmu-miR-466b-5p
MI0000707_2	-2.92495	-1.54841	down	mmu-miR-33-3p
MI0000145_2	-2.90339	-1.53774	down	mmu-miR-30b-5p
MI0000617_1	-2.88496	-1.52855	down	mmu-miR-148b-5p
MI0014050_1	-2.86817	-1.52013	down	mmu-miR-466m-5p
MI0005512_2	-2.86817	-1.52013	down	mmu-miR-467c-3p
MI0004671_2	-2.86817	-1.52013	down	mmu-miR-467b-3p
MI0003536_2	-2.86817	-1.52013	down	mmu-miR-20b-5p
MI0014028_2	-2.86817	-1.52013	down	mmu-miR-3066-3p
MI0000605_1	-2.86817	-1.52013	down	mmu-miR-329-5p
MI0018037_1	-2.86817	-1.52013	down	mmu-miR-3572
MI0000694_1	-2.86817	-1.52013	down	mmu-miR-200c-3p
MI0016969_2	-2.8564	-1.5142	down	mmu-miR-3096b-3p
MI0000609_2	-2.85361	-1.51279	down	mmu-miR-331-5p
MI0005521_1	-2.80822	-1.48965	down	mmu-miR-92b-3p
MI0000761_2	-2.80057	-1.48572	down	mmu-miR-361-5p
MI0004684_2	-2.79111	-1.48084	down	mmu-miR-700-5p
MI0000567_1	-2.74214	-1.4553	down	mmu-miR-18a-5p
MI0000721_1	-2.74214	-1.4553	down	mmu-miR-9-5p
MI0000397_1	-2.74214	-1.4553	down	mmu-miR-297a-5p
MI0005502_1	-2.74214	-1.4553	down	mmu-miR-466b-5p
MI0005506_2	-2.74214	-1.4553	down	mmu-miR-466e-3p
MI0000823_2	-2.74214	-1.4553	down	mmu-miR-181b-2-3p
MI0000568_2	-2.74214	-1.4553	down	mmu-miR-20a-3p
MI0014047_1chr19_2	-2.74214	-1.4553	down	mmu-miR-3084-5p
MI0005483_2	-2.74214	-1.4553	down	mmu-miR-18b-5p
MI0019179_2	-2.74214	-1.4553	down	mmu-miR-3544-5p
MI0000584_2	-2.74214	-1.4553	down	mmu-miR-34a-3p
MI0003538_1	-2.72489	-1.4462	down	mmu-miR-503-3p
MI0000158_2	-2.72248	-1.44492	down	mmu-miR-132-3p
MI0005549_1	-2.68411	-1.42444	down	mmu-miR-872-5p
MI0003491_1	-2.67391	-1.41895	down	mmu-miR-484
MI0000169_1	-2.67256	-1.41822	down	mmu-miR-145-3p
MI0003206_2	-2.671	-1.41738	down	mmu-miR-532-5p
MI0014057_1	-2.65509	-1.40876	down	mmu-miR-466c-5p
MI0004673_1	-2.57781	-1.36614	down	mmu-miR-669c-5p
MI0014107_1	-2.55933	-1.35577	down	mmu-miR-3110-5p
MI0000401_2	-2.55933	-1.35577	down	mmu-miR-301a-3p
MI0000696_1	-2.55171	-1.35147	down	mmu-miR-212-5p
MI0000649_2	-2.53048	-1.33941	down	mmu-miR-101b-3p
MI0004705_1	-2.51714	-1.33179	down	mmu-miR-450b-3p
MI0005496_1	-2.48866	-1.31537	down	mmu-miR-421-3p
MI0001649_1	-2.48098	-1.31091	down	mmu-miR-449a-5p
MI0000684_1	-2.47973	-1.31019	down	mmu-miR-107-3p
MI0005505_1	-2.47808	-1.30922	down	mmu-miR-466c-5p
MI0000405_1	-2.434	-1.28333	down	mmu-let-7d-3p
MI0000549_2	-2.42969	-1.28077	down	mmu-miR-30d-5p
MI0004667_2	-2.40539	-1.26627	down	mmu-miR-669a-3p
MI0000584_1	-2.37901	-1.25036	down	mmu-miR-34a-5p
MI0009950_1	-2.37652	-1.24885	down	mmu-miR-1955-5p
MI0000687_1	-2.37336	-1.24693	down	mmu-miR-17-5p
MI0004611_2	-2.3688	-1.24415	down	mmu-miR-674-3p
MI0014078_2	-2.35041	-1.23291	down	mmu-miR-466p-3p
MI0000696_2	-2.31559	-1.21138	down	mmu-miR-212-3p
MI0000720_2	-2.28512	-1.19227	down	mmu-miR-9-3p
MI0014025_1	-2.28512	-1.19227	down	mmu-miR-3063-3p
MI0000248_2	-2.28512	-1.19227	down	mmu-miR-205-5p
MI0000154_2	-2.28512	-1.19227	down	mmu-miR-127-3p
MI0000720_1	-2.28512	-1.19227	down	mmu-miR-9-5p
MI0000710_1	-2.28397	-1.19155	down	mmu-miR-222-3p
MI0000714_1	-2.27259	-1.18434	down	mmu-miR-199b-5p
MI0004679_2	-2.2723	-1.18416	down	mmu-miR-455-3p
MI0000590_2	-2.23456	-1.15999	down	mmu-miR-322-5p
MI0009990_1	-2.22799	-1.15574	down	mmu-miR-1983
MI0005503_2	-2.21983	-1.15045	down	mmu-miR-466b-3p
MI0000141_2	-2.20755	-1.14245	down	mmu-miR-23b-3p
MI0000551_1	-2.20574	-1.14126	down	mmu-miR-192-5p
MI0009934_1	-2.17086	-1.11827	down	mmu-miR-1945
MI0014112_2	-2.16047	-1.11135	down	mmu-miR-466b-3p
MI0000590_1	-2.14423	-1.10046	down	mmu-miR-322-3p
MI0006289_1	-2.13278	-1.09273	down	mmu-miR-669h-5p
MI0000607_2	-2.13278	-1.09273	down	mmu-miR-330-3p
MI0000697_2	-2.10807	-1.07592	down	mmu-miR-181a-1-3p
MI0001653_1	-2.08925	-1.06298	down	mmu-miR-450a-1-3p
MI0000552_1	-2.06366	-1.0452	down	mmu-miR-196a-5p
MI0000730_1	-2.0566	-1.04026	down	mmu-miR-7b-5p
MI0000761_1	-2.02982	-1.02135	down	mmu-miR-361-3p
MI0005495_1	-2.02614	-1.01873	down	mmu-miR-344-3p
MI0000588_2	-2.0047	-1.00339	down	mmu-miR-103-3p

## Sheet: up
95 up-regulated miRNAs in ICA-treated MC3T3-E1 cells compared with the control cells
Gene ID	FC	Log FC	Regulation	Accession
MI0000718_1	9.41366	3.23476	up	mmu-miR-19b-1-5p
MI0014106_1	8.20527	3.03655	up	mmu-miR-3109-5p
MI0014085_1	6.27577	2.64979	up	mmu-miR-3092-3p
MI0000408_1	6.27577	2.64979	up	mmu-miR-130b-3p
MI0001734_2	6.0172	2.58909	up	mmu-miR-452-5p
MI0000171_2	5.65252	2.49889	up	mmu-miR-149-3p
MI0000687_2	5.5286	2.46691	up	mmu-miR-17-3p
MI0000576_2	5.30187	2.4065	up	mmu-miR-29a-5p
MI0005482_2	5.0631	2.34002	up	mmu-miR-147-3p
MI0016973_1	4.67452	2.22482	up	mmu-miR-378b
MI0009946_1	4.37615	2.12966	up	mmu-miR-1951
MI0000164_1	4.37615	2.12966	up	mmu-miR-138-5p
MI0000588_1	4.18385	2.06483	up	mmu-miR-103-2-5p
MI0014084_1	4.18385	2.06483	up	mmu-miR-3091-5p
MI0000704_1	4.18385	2.06483	up	mmu-miR-320-5p
MI0004706_1	4.18385	2.06483	up	mmu-miR-505-3p
MI0004300_1	4.18385	2.06483	up	mmu-miR-1298-5p
MI0009919_2	4.18385	2.06483	up	mmu-miR-1930-3p
MI0012531_1	4.06252	2.02237	up	mmu-miR-664-5p
MI0005004_1	4.01147	2.00413	up	mmu-miR-615-5p
MI0014084_2	4.01147	2.00413	up	mmu-miR-3091-3p
MI0004133_1	3.89568	1.96188	up	mmu-miR-671-5p
MI0018022_1	3.82913	1.93702	up	mmu-miR-5113
MI0000598_2	3.69709	1.88639	up	mmu-miR-326-3p
MI0000160_1	3.58048	1.84015	up	mmu-miR-134-5p
MI0001645_1	3.50302	1.8086	up	mmu-miR-365-2-5p
MI0000155_1	3.46445	1.79263	up	mmu-miR-128-1-5p
MI0009932_2	3.45305	1.78787	up	mmu-miR-1943-5p
MI0000719_1	3.38157	1.75769	up	mmu-miR-92a-1-5p
MI0004120_1	3.3211	1.73166	up	mmu-miR-1247-3p
MI0004645_1	3.28211	1.71462	up	mmu-miR-449c-5p
MI0019185_2	3.28211	1.71462	up	mmu-miR-5617-5p
MI0014099_4	3.28211	1.71462	up	mmu-miR-3102-5p
MI0000565_1	3.24794	1.69952	up	mmu-miR-16-1-3p
MI0004118_1	3.23001	1.69154	up	mmu-miR-1224-5p
MI0016969_1	3.21541	1.685	up	mmu-miR-3096b-5p
MI0009935_1	3.19094	1.67398	up	mmu-miR-1306-3p
MI0000235_2	3.18833	1.6728	up	mmu-miR-193-3p
MI0014040_1	3.13789	1.64979	up	mmu-miR-3077-5p
MI0014089_1	3.13789	1.64979	up	mmu-miR-3096-3p
MI0000625_2	3.13789	1.64979	up	mmu-miR-341-3p
MI0014096_1	3.13789	1.64979	up	mmu-miR-344c-3p
MI0009993_1	3.13789	1.64979	up	mmu-miR-1982-5p
MI0003522_1	3.08723	1.62632	up	mmu-miR-542-3p
MI0000145_1	3.03184	1.60019	up	mmu-miR-30b-3p
MI0005479_1	3.0086	1.58909	up	mmu-miR-874-3p
MI0014044_1	2.97625	1.57349	up	mmu-miR-3081-3p
MI0004702_1	2.97578	1.57327	up	mmu-miR-500-3p
MI0000695_1	2.92872	1.55027	up	mmu-miR-210-3p
MI0000394_1	2.92253	1.54722	up	mmu-miR-296-3p
MI0000235_1	2.85619	1.51409	up	mmu-miR-193-5p
MI0000550_2	2.82264	1.49705	up	mmu-miR-148a-5p
MI0005484_1	2.81037	1.49076	up	mmu-miR-193b-5p
MI0005484_2	2.76075	1.46506	up	mmu-miR-193b-3p
MI0000553_2	2.74843	1.45861	up	mmu-miR-196a-2-3p
MI0004605_1	2.73509	1.45159	up	mmu-miR-760-3p
MI0000570_2	2.72703	1.44733	up	mmu-miR-22-3p
MI0000704_2	2.70227	1.43417	up	mmu-miR-320-3p
MI0000227_2	2.67318	1.41856	up	mmu-miR-185-5p
MI0000695_2	2.64392	1.40268	up	mmu-miR-210-5p
MI0000724_2	2.53356	1.34116	up	mmu-miR-181c-5p
MI0018008_1	2.52104	1.33402	up	mmu-miR-5100
MI0000571_1	2.51883	1.33275	up	mmu-miR-23a-5p
MI0000707_1	2.46536	1.3018	up	mmu-miR-33-5p
MI0000689_2	2.45516	1.29582	up	mmu-miR-25-5p
MI0000643_1	2.40688	1.26716	up	mmu-miR-351-3p
MI0014089_2	2.40135	1.26385	up	mmu-miR-3096-5p
MI0000603_2	2.37041	1.24514	up	mmu-miR-328-5p
MI0009929_1	2.33591	1.22399	up	mmu-miR-1940
MI0000569_1	2.3353	1.22361	up	mmu-miR-21-3p
MI0000722_1	2.30963	1.20766	up	mmu-miR-138-5p
MI0000768_1	2.29185	1.19652	up	mmu-miR-365-1-5p
MI0004120_2	2.26321	1.17837	up	mmu-miR-1247-5p
MI0000627_1	2.26101	1.17697	up	mmu-miR-342-5p
MI0000697_1	2.24925	1.16944	up	mmu-miR-181a-5p
MI0000223_1	2.24408	1.16613	up	mmu-miR-181a-5p
MI0000572_1	2.23982	1.16338	up	mmu-miR-24-2-5p
MI0004611_1	2.20662	1.14184	up	mmu-miR-674-5p
MI0014100_1	2.18807	1.12966	up	mmu-miR-3103-3p
MI0003522_2	2.18807	1.12966	up	mmu-miR-542-5p
MI0000143_1	2.11834	1.08294	up	mmu-miR-29b-3p
MI0000228_2	2.09192	1.06483	up	mmu-miR-186-3p
MI0018011_1	2.09192	1.06483	up	mmu-miR-5103
MI0018038_1	2.09192	1.06483	up	mmu-miR-5126
MI0014043_2	2.09192	1.06483	up	mmu-miR-3080-5p
MI0014037_1	2.09192	1.06483	up	mmu-miR-3074-1-3p
MI0019193_1	2.09192	1.06483	up	mmu-miR-5624-5p
MI0006283_2	2.09192	1.06483	up	mmu-miR-1b-3p
MI0004662_2	2.09192	1.06483	up	mmu-miR-693-3p
MI0014090_2	2.09192	1.06483	up	mmu-miR-3097-3p
MI0000148_2	2.09192	1.06483	up	mmu-miR-101a-5p
MI0014092_1	2.09192	1.06483	up	mmu-miR-3100-5p
MI0009918_1	2.09192	1.06483	up	mmu-miR-1929-5p
MI0004634_2	2.09192	1.06483	up	mmu-miR-677-3p
MI0005450_2	2.0845	1.0597	up	mmu-miR-181d-5p
