# Supplementary material for: MiR‐664‐3p suppresses osteoblast differentiation and impairs bone formation via targeting Smad4 and Osterix
Source: J Cell Mol Med. 2021 May 4;25(11):5025–37. doi: 10.1111/jcmm.16451 (PMC8178280; doi:10.1111/jcmm.16451)
Supplement: Supplementary file 9 — Table S6 [file JCMM-25-5025-s008.xlsx]

## Sheet: miRDB
The potential target genes of mmu-miR-664 predicted using miRDB
Target Detail	Target Rank	Target Score	Gene Symbol	Gene Description
Details	1	99	Chmp5	charged multivesicular body protein 5
Details	2	99	Zfhx3	zinc finger homeobox 3
Details	3	99	Necab1	N-terminal EF-hand calcium binding protein 1
Details	4	99	Cnot2	CCR4-NOT transcription complex, subunit 2
Details	5	98	Rbm26	RNA binding motif protein 26
Details	6	98	Rb1cc1	RB1-inducible coiled-coil 1
Details	7	98	Ccdc81	coiled-coil domain containing 81
Details	8	98	Plekhb1	pleckstrin homology domain containing, family B (evectins) member 1
Details	9	98	Zfp423	zinc finger protein 423
Details	10	98	Abhd11	abhydrolase domain containing 11
Details	11	98	Slc5a7	solute carrier family 5 (choline transporter), member 7
Details	12	97	Lpar4	lysophosphatidic acid receptor 4
Details	13	97	Hpcal4	hippocalcin-like 4
Details	14	97	Ube3a	ubiquitin protein ligase E3A
Details	15	97	Slc41a2	solute carrier family 41, member 2
Details	16	97	Zfp994	zinc finger protein 994
Details	17	97	A830018L16Rik	RIKEN cDNA A830018L16 gene
Details	18	97	Myb	myeloblastosis oncogene
Details	19	97	9330182L06Rik	RIKEN cDNA 9330182L06 gene
Details	20	97	Far1	fatty acyl CoA reductase 1
Details	21	97	Bcl2a1d	B cell leukemia/lymphoma 2 related protein A1d
Details	22	97	Selenof	selenoprotein F
Details	23	97	Tbx15	T-box 15
Details	24	96	Jak2	Janus kinase 2
Details	25	95	Poc1b	POC1 centriolar protein B
Details	26	95	Bcl2a1a	B cell leukemia/lymphoma 2 related protein A1a
Details	27	95	Ppp1r26	protein phosphatase 1, regulatory subunit 26
Details	28	95	Bcl2a1b	B cell leukemia/lymphoma 2 related protein A1b
Details	29	95	Lpp	LIM domain containing preferred translocation partner in lipoma
Details	30	95	Slc10a2	solute carrier family 10, member 2
Details	31	95	Nol3	nucleolar protein 3 (apoptosis repressor with CARD domain)
Details	32	95	Enox2	ecto-NOX disulfide-thiol exchanger 2
Details	33	95	Lcmt2	leucine carboxyl methyltransferase 2
Details	34	95	Tll1	tolloid-like
Details	35	95	Hapln1	hyaluronan and proteoglycan link protein 1
Details	36	95	Dclk1	doublecortin-like kinase 1
Details	37	95	Gatb	glutamyl-tRNA(Gln) amidotransferase, subunit B
Details	38	95	Prl5a1	prolactin family 5, subfamily a, member 1
Details	39	94	Mmp9	matrix metallopeptidase 9
Details	40	94	Myog	myogenin
Details	41	94	Fgf7	fibroblast growth factor 7
Details	42	94	Cttnbp2	cortactin binding protein 2
Details	43	94	Fbxo32	F-box protein 32
Details	44	94	Casp12	caspase 12
Details	45	94	Stt3a	STT3, subunit of the oligosaccharyltransferase complex, homolog A (S. cerevisiae)
Details	46	94	Slc38a2	solute carrier family 38, member 2
Details	47	94	Shb	src homology 2 domain-containing transforming protein B
Details	48	94	Kcmf1	potassium channel modulatory factor 1
Details	49	93	Pax3	paired box 3
Details	50	93	Hook3	hook microtubule tethering protein 3
Details	51	93	Gabrg1	gamma-aminobutyric acid (GABA) A receptor, subunit gamma 1
Details	52	93	Pcdh11x	protocadherin 11 X-linked
Details	53	93	Vps37a	vacuolar protein sorting 37A
Details	54	92	Bnip2	BCL2/adenovirus E1B interacting protein 2
Details	55	92	Trove2	TROVE domain family, member 2
Details	56	92	Sdf2	stromal cell derived factor 2
Details	57	92	Tslp	thymic stromal lymphopoietin
Details	58	92	Cyp26a1	cytochrome P450, family 26, subfamily a, polypeptide 1
Details	59	92	Nufip2	nuclear fragile X mental retardation protein interacting protein 2
Details	60	92	Rpn1	ribophorin I
Details	61	92	Mrpl50	mitochondrial ribosomal protein L50
Details	62	92	Zxdb	zinc finger, X-linked, duplicated B
Details	63	92	Lcorl	ligand dependent nuclear receptor corepressor-like
Details	64	92	Gphn	gephyrin
Details	65	92	Vdac2	voltage-dependent anion channel 2
Details	66	92	Dbf4	DBF4 zinc finger
Details	67	92	Scai	suppressor of cancer cell invasion
Details	68	92	Col5a2	collagen, type V, alpha 2
Details	69	92	Spsb4	splA/ryanodine receptor domain and SOCS box containing 4
Details	70	92	B3gnt5	UDP-GlcNAc:betaGal beta-1,3-N-acetylglucosaminyltransferase 5
Details	71	92	Mospd2	motile sperm domain containing 2
Details	72	92	Kcnk1	potassium channel, subfamily K, member 1
Details	73	92	Wasf1	WAS protein family, member 1
Details	74	92	Jcad	junctional cadherin 5 associated
Details	75	92	Erp44	endoplasmic reticulum protein 44
Details	76	91	Tceal7	transcription elongation factor A (SII)-like 7
Details	77	91	Gprasp2	G protein-coupled receptor associated sorting protein 2
Details	78	91	Utp6	UTP6 small subunit processome component
Details	79	91	St8sia2	ST8 alpha-N-acetyl-neuraminide alpha-2,8-sialyltransferase 2
Details	80	91	Pik3ca	phosphatidylinositol-4,5-bisphosphate 3-kinase catalytic subunit alpha
Details	81	91	Tmem123	transmembrane protein 123
Details	82	91	Tmc5	transmembrane channel-like gene family 5
Details	83	91	2020-03-07	membrane-associated ring finger (C3HC4) 7
Details	84	91	Rbm24	RNA binding motif protein 24
Details	85	91	Sema6a	sema domain, transmembrane domain (TM), and cytoplasmic domain, (semaphorin) 6A
Details	86	91	Zhx1	zinc fingers and homeoboxes 1
Details	87	91	Ebf2	early B cell factor 2
Details	88	91	Pdlim5	PDZ and LIM domain 5
Details	89	91	Slco5a1	solute carrier organic anion transporter family, member 5A1
Details	90	91	Lamp5	lysosomal-associated membrane protein family, member 5
Details	91	91	Mal2	mal, T cell differentiation protein 2
Details	92	91	Rhot1	ras homolog family member T1
Details	93	90	Ino80d	INO80 complex subunit D
Details	94	90	Plac1	placental specific protein 1
Details	95	90	Akap11	A kinase (PRKA) anchor protein 11
Details	96	90	Pter	phosphotriesterase related
Details	97	90	Zfp735	zinc finger protein 735
Details	98	90	Hnrnpdl	heterogeneous nuclear ribonucleoprotein D-like
Details	99	90	Steap2	six transmembrane epithelial antigen of prostate 2
Details	100	90	Ano3	anoctamin 3
Details	101	90	Nars	asparaginyl-tRNA synthetase
Details	102	90	Tada2b	transcriptional adaptor 2B
Details	103	90	Pcdhb22	protocadherin beta 22
Details	104	89	Tshz3	teashirt zinc finger family member 3
Details	105	89	Fut9	fucosyltransferase 9
Details	106	89	Slc25a40	solute carrier family 25, member 40
Details	107	89	Med12	mediator complex subunit 12
Details	108	89	Lrit1	leucine-rich repeat, immunoglobulin-like and transmembrane domains 1
Details	109	89	Kcnb2	potassium voltage gated channel, Shab-related subfamily, member 2
Details	110	89	D10Wsu102e	DNA segment, Chr 10, Wayne State University 102, expressed
Details	111	89	Cmtm4	CKLF-like MARVEL transmembrane domain containing 4
Details	112	89	Cts6	cathepsin 6
Details	113	89	Irf2	interferon regulatory factor 2
Details	114	88	Otud1	OTU domain containing 1
Details	115	88	Arid1a	AT rich interactive domain 1A (SWI-like)
Details	116	88	Dclk3	doublecortin-like kinase 3
Details	117	88	Lair1	leukocyte-associated Ig-like receptor 1
Details	118	88	Snap25	synaptosomal-associated protein 25
Details	119	88	Ust	uronyl-2-sulfotransferase
Details	120	88	Brinp3	bone morphogenetic protein/retinoic acid inducible neural specific 3
Details	121	88	Zfp280d	zinc finger protein 280D
Details	122	88	Kmt2a	lysine (K)-specific methyltransferase 2A
Details	123	88	Tc2n	tandem C2 domains, nuclear
Details	124	88	Uri1	URI1, prefoldin-like chaperone
Details	125	88	Ube2d3	ubiquitin-conjugating enzyme E2D 3
Details	126	88	Ociad1	OCIA domain containing 1
Details	127	88	Fbxo4	F-box protein 4
Details	128	88	2010111I01Rik	RIKEN cDNA 2010111I01 gene
Details	129	87	Grem1	gremlin 1, DAN family BMP antagonist
Details	130	87	Cox17	cytochrome c oxidase assembly protein 17, copper chaperone
Details	131	87	Svip	small VCP/p97-interacting protein
Details	132	87	Nqo1	NAD(P)H dehydrogenase, quinone 1
Details	133	87	Ncapd2	non-SMC condensin I complex, subunit D2
Details	134	87	Zfp710	zinc finger protein 710
Details	135	87	G2e3	G2/M-phase specific E3 ubiquitin ligase
Details	136	87	Qser1	glutamine and serine rich 1
Details	137	87	Adgrb3	adhesion G protein-coupled receptor B3
Details	138	87	Ado	2-aminoethanethiol (cysteamine) dioxygenase
Details	139	87	Rbm11	RNA binding motif protein 11
Details	140	87	Epc2	enhancer of polycomb homolog 2
Details	141	87	2020-03-02	membrane-associated ring finger (C3HC4) 2
Details	142	86	Fmn2	formin 2
Details	143	86	Dmxl2	Dmx-like 2
Details	144	86	Raver2	ribonucleoprotein, PTB-binding 2
Details	145	86	Sult1d1	sulfotransferase family 1D, member 1
Details	146	86	Bicd1	BICD cargo adaptor 1
Details	147	86	Grpel2	GrpE-like 2, mitochondrial
Details	148	86	Ncs1	neuronal calcium sensor 1
Details	149	86	Dach2	dachshund family transcription factor 2
Details	150	86	Togaram1	TOG array regulator of axonemal microtubules 1
Details	151	86	Ryk	receptor-like tyrosine kinase
Details	152	86	Calb1	calbindin 1
Details	153	86	Vps26c	VPS26 endosomal protein sorting factor C
Details	154	85	Vrk1	vaccinia related kinase 1
Details	155	85	Cript	cysteine-rich PDZ-binding protein
Details	156	85	Tfg	Trk-fused gene
Details	157	85	Pard3	par-3 family cell polarity regulator
Details	158	85	Plekha3	pleckstrin homology domain-containing, family A (phosphoinositide binding specific) member 3
Details	159	85	Slc35f3	solute carrier family 35, member F3
Details	160	85	Ddr2	discoidin domain receptor family, member 2
Details	161	85	Rad51d	RAD51 paralog D
Details	162	85	Rhbdl1	rhomboid like 1
Details	163	85	Gpr141	G protein-coupled receptor 141
Details	164	85	Serpina3a	serine (or cysteine) peptidase inhibitor, clade A, member 3A
Details	165	85	Serpina6	serine (or cysteine) peptidase inhibitor, clade A, member 6
Details	166	85	Vps13a	vacuolar protein sorting 13A
Details	167	85	Ythdf3	YTH N6-methyladenosine RNA binding protein 3
Details	168	85	Acvr2a	activin receptor IIA
Details	169	85	Bloc1s6	biogenesis of lysosomal organelles complex-1, subunit 6, pallidin
Details	170	85	Bub1	BUB1, mitotic checkpoint serine/threonine kinase
Details	171	85	Dmgdh	dimethylglycine dehydrogenase precursor
Details	172	85	Clip1	CAP-GLY domain containing linker protein 1
Details	173	84	Lrrc74b	leucine rich repeat containing 74B
Details	174	84	Tcf7l2	transcription factor 7 like 2, T cell specific, HMG box
Details	175	84	Sec14l2	SEC14-like lipid binding 2
Details	176	84	Mycs	myc-like oncogene, s-myc protein
Details	177	84	Col4a4	collagen, type IV, alpha 4
Details	178	84	Acta2	actin, alpha 2, smooth muscle, aorta
Details	179	84	Chek1	checkpoint kinase 1
Details	180	84	Golim4	golgi integral membrane protein 4
Details	181	84	Ythdc2	YTH domain containing 2
Details	182	84	Ttc21b	tetratricopeptide repeat domain 21B
Details	183	84	Sfi1	Sfi1 homolog, spindle assembly associated (yeast)
Details	184	84	Utp15	UTP15 small subunit processome component
Details	185	83	Vash1	vasohibin 1
Details	186	83	Smim17	small integral membrane protein 17
Details	187	83	Sec24c	Sec24 related gene family, member C (S. cerevisiae)
Details	188	83	Trim8	tripartite motif-containing 8
Details	189	83	Rraga	Ras-related GTP binding A
Details	190	83	Erbb4	erb-b2 receptor tyrosine kinase 4
Details	191	83	Tent5d	terminal nucleotidyltransferase 5D
Details	192	83	Ms4a2	membrane-spanning 4-domains, subfamily A, member 2
Details	193	83	Zfp704	zinc finger protein 704
Details	194	83	Rad18	RAD18 E3 ubiquitin protein ligase
Details	195	83	Sema3c	sema domain, immunoglobulin domain (Ig), short basic domain, secreted, (semaphorin) 3C
Details	196	83	Gm4952	predicted gene 4952
Details	197	83	Gucy1a2	guanylate cyclase 1, soluble, alpha 2
Details	198	83	Zfp945	zinc finger protein 945
Details	199	83	Med14	mediator complex subunit 14
Details	200	83	Picalm	phosphatidylinositol binding clathrin assembly protein
Details	201	83	Pdss2	prenyl (solanesyl) diphosphate synthase, subunit 2
Details	202	83	Elmod1	ELMO/CED-12 domain containing 1
Details	203	83	Zswim2	zinc finger SWIM-type containing 2
Details	204	83	Fam198b	family with sequence similarity 198, member B
Details	205	82	Galntl6	UDP-N-acetyl-alpha-D-galactosamine:polypeptide N-acetylgalactosaminyltransferase-like 6
Details	206	82	Efl1	elongation factor like GPTase 1
Details	207	82	Samd4b	sterile alpha motif domain containing 4B
Details	208	82	Rreb1	ras responsive element binding protein 1
Details	209	82	Pde7a	phosphodiesterase 7A
Details	210	82	Fscb	fibrous sheath CABYR binding protein
Details	211	82	Armcx3	armadillo repeat containing, X-linked 3
Details	212	82	Fut4	fucosyltransferase 4
Details	213	82	Nos1	nitric oxide synthase 1, neuronal
Details	214	82	Zmynd11	zinc finger, MYND domain containing 11
Details	215	82	Bmpr2	bone morphogenetic protein receptor, type II (serine/threonine kinase)
Details	216	82	Stk32a	serine/threonine kinase 32A
Details	217	82	Tceal8	transcription elongation factor A (SII)-like 8
Details	218	82	Itgal	integrin alpha L
Details	219	82	Rbm27	RNA binding motif protein 27
Details	220	82	Herc1	HECT and RLD domain containing E3 ubiquitin protein ligase family member 1
Details	221	82	Nlgn1	neuroligin 1
Details	222	82	Elp1	elongator complex protein 1
Details	223	81	Nkd1	naked cuticle 1
Details	224	81	Kcnk2	potassium channel, subfamily K, member 2
Details	225	81	Bcor	BCL6 interacting corepressor
Details	226	81	Fam199x	family with sequence similarity 199, X-linked
Details	227	81	Zfp62	zinc finger protein 62
Details	228	81	Myo1c	myosin IC
Details	229	81	Mfhas1	malignant fibrous histiocytoma amplified sequence 1
Details	230	81	Nmrk1	nicotinamide riboside kinase 1
Details	231	81	Nup98	nucleoporin 98
Details	232	81	Smad4	SMAD family member 4
Details	233	81	Htr2a	5-hydroxytryptamine (serotonin) receptor 2A
Details	234	80	Map3k2	mitogen-activated protein kinase kinase kinase 2
Details	235	80	Rpp30	ribonuclease P/MRP 30 subunit
Details	236	80	Syt16	synaptotagmin XVI
Details	237	80	Lsm6	LSM6 homolog, U6 small nuclear RNA and mRNA degradation associated
Details	238	80	Srl	sarcalumenin
Details	239	80	Pcdh18	protocadherin 18
Details	240	80	Slc1a2	solute carrier family 1 (glial high affinity glutamate transporter), member 2
Details	241	80	Tet2	tet methylcytosine dioxygenase 2
Details	242	80	Tmem260	transmembrane protein 260
Details	243	80	Myo6	myosin VI
Details	244	80	Kcne2	potassium voltage-gated channel, Isk-related subfamily, gene 2
Details	245	80	Bend4	BEN domain containing 4
Details	246	80	Kcnj2	potassium inwardly-rectifying channel, subfamily J, member 2
Details	247	80	Fbxo33	F-box protein 33
Details	248	80	Eya1	EYA transcriptional coactivator and phosphatase 1
Details	249	80	Otulinl	OTU deubiquitinase with linear linkage specificity like
Details	250	80	Ten1	TEN1 telomerase capping complex subunit
Details	251	79	Spcs1	signal peptidase complex subunit 1 homolog (S. cerevisiae)
Details	252	79	Kmt2e	lysine (K)-specific methyltransferase 2E
Details	253	79	Ctsc	cathepsin C
Details	254	79	Plekha7	pleckstrin homology domain containing, family A member 7
Details	255	79	Abcb7	ATP-binding cassette, sub-family B (MDR/TAP), member 7
Details	256	79	Klhl2	kelch-like 2, Mayven
Details	257	79	Lypd6	LY6/PLAUR domain containing 6
Details	258	79	Sucnr1	succinate receptor 1
Details	259	79	Ptprt	protein tyrosine phosphatase, receptor type, T
Details	260	79	Fign	fidgetin
Details	261	79	Me1	malic enzyme 1, NADP(+)-dependent, cytosolic
Details	262	79	Epsti1	epithelial stromal interaction 1 (breast)
Details	263	79	Cnksr2	connector enhancer of kinase suppressor of Ras 2
Details	264	79	Rtca	RNA 3'-terminal phosphate cyclase
Details	265	79	Runx2	runt related transcription factor 2
Details	266	79	Ssh2	slingshot protein phosphatase 2
Details	267	79	Zpbp2	zona pellucida binding protein 2
Details	268	79	Msh3	mutS homolog 3
Details	269	78	Pcdhb18	protocadherin beta 18
Details	270	78	Cfap20	cilia and flagella associated protein 20
Details	271	78	Pde10a	phosphodiesterase 10A
Details	272	78	Mst1r	macrophage stimulating 1 receptor (c-met-related tyrosine kinase)
Details	273	78	Gpr155	G protein-coupled receptor 155
Details	274	78	Gdnf	glial cell line derived neurotrophic factor
Details	275	78	Atl3	atlastin GTPase 3
Details	276	78	Copg1	coatomer protein complex, subunit gamma 1
Details	277	78	Sh3gl3	SH3-domain GRB2-like 3
Details	278	78	Nap1l2	nucleosome assembly protein 1-like 2
Details	279	78	Zfp933	zinc finger protein 933
Details	280	78	Aak1	AP2 associated kinase 1
Details	281	78	Dcp1b	decapping mRNA 1B
Details	282	78	Sema3d	sema domain, immunoglobulin domain (Ig), short basic domain, secreted, (semaphorin) 3D
Details	283	78	Ogfrl1	opioid growth factor receptor-like 1
Details	284	78	Rbm41	RNA binding motif protein 41
Details	285	78	Zfp131	zinc finger protein 131
Details	286	78	Lrrc7	leucine rich repeat containing 7
Details	287	78	Lrat	lecithin-retinol acyltransferase (phosphatidylcholine-retinol-O-acyltransferase)
Details	288	78	Tubal3	tubulin, alpha-like 3
Details	289	78	Znhit6	zinc finger, HIT type 6
Details	290	78	Mab21l1	mab-21-like 1 (C. elegans)
Details	291	78	Extl2	exostoses (multiple)-like 2
Details	292	78	Usp45	ubiquitin specific petidase 45
Details	293	78	Srpk2	serine/arginine-rich protein specific kinase 2
Details	294	78	Gm6878	predicted gene 6878
Details	295	78	Rora	RAR-related orphan receptor alpha
Details	296	78	Gtpbp8	GTP-binding protein 8 (putative)
Details	297	77	Mpp5	membrane protein, palmitoylated 5 (MAGUK p55 subfamily member 5)
Details	298	77	Prl3a1	prolactin family 3, subfamily a, member 1
Details	299	77	Mdga2	MAM domain containing glycosylphosphatidylinositol anchor 2
Details	300	77	Zc2hc1a	zinc finger, C2HC-type containing 1A
Details	301	77	Pcdh15	protocadherin 15
Details	302	77	Negr1	neuronal growth regulator 1
Details	303	77	Dhrs7	dehydrogenase/reductase (SDR family) member 7
Details	304	77	Trim2	tripartite motif-containing 2
Details	305	77	Cd86	CD86 antigen
Details	306	77	Nlrp1a	NLR family, pyrin domain containing 1A
Details	307	76	Rap2c	RAP2C, member of RAS oncogene family
Details	308	76	2020-03-01	membrane-associated ring finger (C3HC4) 1
Details	309	76	Map2	microtubule-associated protein 2
Details	310	76	Cdca2	cell division cycle associated 2
Details	311	76	Slc15a5	solute carrier family 15, member 5
Details	312	76	Ubap1	ubiquitin-associated protein 1
Details	313	76	Txndc15	thioredoxin domain containing 15
Details	314	76	Zfp451	zinc finger protein 451
Details	315	76	Eloc	elongin C
Details	316	76	Slc6a14	solute carrier family 6 (neurotransmitter transporter), member 14
Details	317	76	Fmo2	flavin containing monooxygenase 2
Details	318	76	Cpd	carboxypeptidase D
Details	319	76	Zadh2	zinc binding alcohol dehydrogenase, domain containing 2
Details	320	76	Fbxl17	F-box and leucine-rich repeat protein 17
Details	321	76	Ndufaf2	NADH:ubiquinone oxidoreductase complex assembly factor 2
Details	322	76	Hlf	hepatic leukemia factor
Details	323	76	Fsd1l	fibronectin type III and SPRY domain containing 1-like
Details	324	75	Sh3bgrl	SH3-binding domain glutamic acid-rich protein like
Details	325	75	Cluh	clustered mitochondria (cluA/CLU1) homolog
Details	326	75	Cd69	CD69 antigen
Details	327	75	Unc45b	unc-45 myosin chaperone B
Details	328	75	Atp8a1	ATPase, aminophospholipid transporter (APLT), class I, type 8A, member 1
Details	329	75	Wdr72	WD repeat domain 72
Details	330	75	Slc22a6	solute carrier family 22 (organic anion transporter), member 6
Details	331	75	Ogdh	oxoglutarate (alpha-ketoglutarate) dehydrogenase (lipoamide)
Details	332	75	Olig3	oligodendrocyte transcription factor 3
Details	333	75	4921517D22Rik	RIKEN cDNA 4921517D22 gene
Details	334	75	Rcbtb2	regulator of chromosome condensation (RCC1) and BTB (POZ) domain containing protein 2
Details	335	75	Hecw2	HECT, C2 and WW domain containing E3 ubiquitin protein ligase 2
Details	336	75	Sspn	sarcospan
Details	337	75	Ankrd28	ankyrin repeat domain 28
Details	338	75	Cpt1a	carnitine palmitoyltransferase 1a, liver
Details	339	75	Tmem174	transmembrane protein 174
Details	340	75	Rho	rhodopsin
Details	341	75	Kctd9	potassium channel tetramerisation domain containing 9
Details	342	75	Themis	thymocyte selection associated
Details	343	75	Map4k4	mitogen-activated protein kinase kinase kinase kinase 4
Details	344	75	Cybb	cytochrome b-245, beta polypeptide
Details	345	75	Slc16a9	solute carrier family 16 (monocarboxylic acid transporters), member 9
Details	346	75	Mei4	meiotic double-stranded break formation protein 4
Details	347	74	Nudt21	nudix (nucleoside diphosphate linked moiety X)-type motif 21
Details	348	74	Rsph4a	radial spoke head 4 homolog A (Chlamydomonas)
Details	349	74	Cep76	centrosomal protein 76
Details	350	74	Cep126	centrosomal protein 126
Details	351	74	Slco1c1	solute carrier organic anion transporter family, member 1c1
Details	352	74	Ppp1r3a	protein phosphatase 1, regulatory subunit 3A
Details	353	74	Kcnv1	potassium channel, subfamily V, member 1
Details	354	74	Spp1	secreted phosphoprotein 1
Details	355	74	Lamp3	lysosomal-associated membrane protein 3
Details	356	74	Cry1	cryptochrome 1 (photolyase-like)
Details	357	74	Plekhf2	pleckstrin homology domain containing, family F (with FYVE domain) member 2
Details	358	74	B4galt6	UDP-Gal:betaGlcNAc beta 1,4-galactosyltransferase, polypeptide 6
Details	359	74	Grip1	glutamate receptor interacting protein 1
Details	360	74	Ttf1	transcription termination factor, RNA polymerase I
Details	361	74	Frmpd3	FERM and PDZ domain containing 3
Details	362	74	Psd3	pleckstrin and Sec7 domain containing 3
Details	363	74	Tma7	translational machinery associated 7
Details	364	74	Rgs7bp	regulator of G-protein signalling 7 binding protein
Details	365	74	Dpyd	dihydropyrimidine dehydrogenase
Details	366	73	Bhlhe40	basic helix-loop-helix family, member e40
Details	367	73	Galnt4	polypeptide N-acetylgalactosaminyltransferase 4
Details	368	73	Rorb	RAR-related orphan receptor beta
Details	369	73	Cphx1	cytoplasmic polyadenylated homeobox 1
Details	370	73	Tbl1xr1	transducin (beta)-like 1X-linked receptor 1
Details	371	73	Ints12	integrator complex subunit 12
Details	372	73	Gm572	predicted gene 572
Details	373	73	Cybrd1	cytochrome b reductase 1
Details	374	73	Glrx3	glutaredoxin 3
Details	375	73	Cphx3	cytoplasmic polyadenylated homeobox 3
Details	376	73	Prss8	protease, serine 8 (prostasin)
Details	377	73	Gabrb2	gamma-aminobutyric acid (GABA) A receptor, subunit beta 2
Details	378	73	Spata9	spermatogenesis associated 9
Details	379	73	Stard3nl	STARD3 N-terminal like
Details	380	73	Stxbp5	syntaxin binding protein 5 (tomosyn)
Details	381	73	Dennd4c	DENN/MADD domain containing 4C
Details	382	73	Tnfrsf23	tumor necrosis factor receptor superfamily, member 23
Details	383	73	Ilf3	interleukin enhancer binding factor 3
Details	384	73	Cphx2	cytoplasmic polyadenylated homeobox 2
Details	385	73	Etfbkmt	electron transfer flavoprotein beta subunit lysine methyltransferase
Details	386	73	Tfap2a	transcription factor AP-2, alpha
Details	387	72	Add3	adducin 3 (gamma)
Details	388	72	Mdk	midkine
Details	389	72	Unc80	unc-80, NALCN activator
Details	390	72	Pbx3	pre B cell leukemia homeobox 3
Details	391	72	Atp6v1h	ATPase, H+ transporting, lysosomal V1 subunit H
Details	392	72	Tmem64	transmembrane protein 64
Details	393	72	Syndig1	synapse differentiation inducing 1
Details	394	72	Skint3	selection and upkeep of intraepithelial T cells 3
Details	395	72	Akirin1	akirin 1
Details	396	72	Ric1	RAB6A GEF complex partner 1
Details	397	72	Stam	signal transducing adaptor molecule (SH3 domain and ITAM motif) 1
Details	398	72	Hmgcs1	3-hydroxy-3-methylglutaryl-Coenzyme A synthase 1
Details	399	72	Dock5	dedicator of cytokinesis 5
Details	400	72	Met	met proto-oncogene
Details	401	72	Usp37	ubiquitin specific peptidase 37
Details	402	72	Fndc3a	fibronectin type III domain containing 3A
Details	403	72	Pdpk1	3-phosphoinositide dependent protein kinase 1
Details	404	72	Arhgef3	Rho guanine nucleotide exchange factor (GEF) 3
Details	405	72	Kmt5a	lysine methyltransferase 5A
Details	406	72	Heca	hdc homolog, cell cycle regulator
Details	407	72	D430041D05Rik	RIKEN cDNA D430041D05 gene
Details	408	72	Itprid2	ITPR interacting domain containing 2
Details	409	72	Dusp16	dual specificity phosphatase 16
Details	410	72	D17Wsu92e	DNA segment, Chr 17, Wayne State University 92, expressed
Details	411	72	C3ar1	complement component 3a receptor 1
Details	412	71	Osbpl8	oxysterol binding protein-like 8
Details	413	71	Tmem62	transmembrane protein 62
Details	414	71	Pax9	paired box 9
Details	415	71	Ccdc178	coiled coil domain containing 178
Details	416	71	Ppp4r2	protein phosphatase 4, regulatory subunit 2
Details	417	71	Tnfsf11	tumor necrosis factor (ligand) superfamily, member 11
Details	418	71	Iqgap2	IQ motif containing GTPase activating protein 2
Details	419	71	Ahcyl2	S-adenosylhomocysteine hydrolase-like 2
Details	420	71	Ncl	nucleolin
Details	421	71	Gmnc	geminin coiled-coil domain containing
Details	422	71	St8sia1	ST8 alpha-N-acetyl-neuraminide alpha-2,8-sialyltransferase 1
Details	423	71	Rnf180	ring finger protein 180
Details	424	71	Dlk1	delta like non-canonical Notch ligand 1
Details	425	71	Immt	inner membrane protein, mitochondrial
Details	426	71	Gskip	GSK3B interacting protein
Details	427	71	Slc24a2	solute carrier family 24 (sodium/potassium/calcium exchanger), member 2
Details	428	71	Il17rb	interleukin 17 receptor B
Details	429	71	Alg11	asparagine-linked glycosylation 11 (alpha-1,2-mannosyltransferase)
Details	430	71	Nr1h4	nuclear receptor subfamily 1, group H, member 4
Details	431	71	Tmx4	thioredoxin-related transmembrane protein 4
Details	432	70	Kcnu1	potassium channel, subfamily U, member 1
Details	433	70	Fgr	FGR proto-oncogene, Src family tyrosine kinase
Details	434	70	Klhl20	kelch-like 20
Details	435	70	Cdh19	cadherin 19, type 2
Details	436	70	Ccnc	cyclin C
Details	437	70	Pde3b	phosphodiesterase 3B, cGMP-inhibited
Details	438	70	Nus1	NUS1 dehydrodolichyl diphosphate synthase subunit
Details	439	70	Tax1bp1	Tax1 (human T cell leukemia virus type I) binding protein 1
Details	440	70	Arid1b	AT rich interactive domain 1B (SWI-like)
Details	441	70	Tceal6	transcription elongation factor A (SII)-like 6
Details	442	69	Zfp931	zinc finger protein 931
Details	443	69	Agfg1	ArfGAP with FG repeats 1
Details	444	69	Tril	TLR4 interactor with leucine-rich repeats
Details	445	69	Gpr149	G protein-coupled receptor 149
Details	446	69	Tmub2	transmembrane and ubiquitin-like domain containing 2
Details	447	69	Ift57	intraflagellar transport 57
Details	448	69	Zfp68	zinc finger protein 68
Details	449	69	Shprh	SNF2 histone linker PHD RING helicase
Details	450	69	Zfp637	zinc finger protein 637
Details	451	69	Tardbp	TAR DNA binding protein
Details	452	69	Aqp4	aquaporin 4
Details	453	69	Grid1	glutamate receptor, ionotropic, delta 1
Details	454	69	Prtg	protogenin
Details	455	69	Slc4a4	solute carrier family 4 (anion exchanger), member 4
Details	456	69	Pik3r6	phosphoinositide-3-kinase regulatory subunit 5
Details	457	69	Meioc	meiosis specific with coiled-coil domain
Details	458	68	Sc5d	sterol-C5-desaturase
Details	459	68	Rnf121	ring finger protein 121
Details	460	68	Gata6	GATA binding protein 6
Details	461	68	Nfat5	nuclear factor of activated T cells 5
Details	462	68	Pcdhb19	protocadherin beta 19
Details	463	68	Ccl28	chemokine (C-C motif) ligand 28
Details	464	68	Pggt1b	protein geranylgeranyltransferase type I, beta subunit
Details	465	68	Hhex	hematopoietically expressed homeobox
Details	466	68	Pten	phosphatase and tensin homolog
Details	467	68	Gtf3c4	general transcription factor IIIC, polypeptide 4
Details	468	68	Map7d2	MAP7 domain containing 2
Details	469	68	Lrrcc1	leucine rich repeat and coiled-coil domain containing 1
Details	470	68	Foxd3	forkhead box D3
Details	471	68	Ramac	RNA guanine-7 methyltransferase activating subunit
Details	472	68	Pex7	peroxisomal biogenesis factor 7
Details	473	68	Rnf34	ring finger protein 34
Details	474	68	Rgs17	regulator of G-protein signaling 17
Details	475	67	Pkp2	plakophilin 2
Details	476	67	Serpinb10	serine (or cysteine) peptidase inhibitor, clade B (ovalbumin), member 10
Details	477	67	Zic3	zinc finger protein of the cerebellum 3
Details	478	67	Fzd3	frizzled class receptor 3
Details	479	67	Ate1	arginyltransferase 1
Details	480	67	Abhd17b	abhydrolase domain containing 17B
Details	481	67	Defb1	defensin beta 1
Details	482	67	C1rl	complement component 1, r subcomponent-like
Details	483	67	Ppp1r3d	protein phosphatase 1, regulatory subunit 3D
Details	484	67	Mxi1	MAX interactor 1, dimerization protein
Details	485	67	Wee2	WEE1 homolog 2 (S. pombe)
Details	486	67	Aldh6a1	aldehyde dehydrogenase family 6, subfamily A1
Details	487	67	Lrp6	low density lipoprotein receptor-related protein 6
Details	488	67	Stxbp1	syntaxin binding protein 1
Details	489	67	Fnip1	folliculin interacting protein 1
Details	490	67	Man1a	mannosidase 1, alpha
Details	491	67	Ankrd46	ankyrin repeat domain 46
Details	492	67	Fam117b	family with sequence similarity 117, member B
Details	493	67	Psrc1	proline/serine-rich coiled-coil 1
Details	494	66	Gadd45gip1	growth arrest and DNA-damage-inducible, gamma interacting protein 1
Details	495	66	Dmrtb1	DMRT-like family B with proline-rich C-terminal, 1
Details	496	66	Prlr	prolactin receptor
Details	497	66	Tasp1	taspase, threonine aspartase 1
Details	498	66	Pclo	piccolo (presynaptic cytomatrix protein)
Details	499	66	Naip6	NLR family, apoptosis inhibitory protein 6
Details	500	66	Szrd1	SUZ RNA binding domain containing 1
Details	501	66	Lin7a	lin-7 homolog A (C. elegans)
Details	502	66	Rab39b	RAB39B, member RAS oncogene family
Details	503	66	Sema3a	sema domain, immunoglobulin domain (Ig), short basic domain, secreted, (semaphorin) 3A
Details	504	66	Olfm3	olfactomedin 3
Details	505	66	Itga1	integrin alpha 1
Details	506	66	Sema4g	sema domain, immunoglobulin domain (Ig), transmembrane domain (TM) and short cytoplasmic domain, (semaphorin) 4G
Details	507	66	Gpatch2l	G patch domain containing 2 like
Details	508	66	Snx25	sorting nexin 25
Details	509	65	Zcchc10	zinc finger, CCHC domain containing 10
Details	510	65	Tacc1	transforming, acidic coiled-coil containing protein 1
Details	511	65	Cnih2	cornichon family AMPA receptor auxiliary protein 2
Details	512	65	Ube2b	ubiquitin-conjugating enzyme E2B
Details	513	65	Tox3	TOX high mobility group box family member 3
Details	514	65	Tmem255a	transmembrane protein 255A
Details	515	65	Osbpl6	oxysterol binding protein-like 6
Details	516	65	Zfp709	zinc finger protein 709
Details	517	65	Gpr119	G-protein coupled receptor 119
Details	518	65	Arid4b	AT rich interactive domain 4B (RBP1-like)
Details	519	65	Cbx5	chromobox 5
Details	520	65	Ghr	growth hormone receptor
Details	521	65	Flvcr1	feline leukemia virus subgroup C cellular receptor 1
Details	522	65	Cst7	cystatin F (leukocystatin)
Details	523	65	Sp3	trans-acting transcription factor 3
Details	524	65	D630045J12Rik	RIKEN cDNA D630045J12 gene
Details	525	65	Papolg	poly(A) polymerase gamma
Details	526	65	Ralgps2	Ral GEF with PH domain and SH3 binding motif 2
Details	527	65	Mapk6	mitogen-activated protein kinase 6
Details	528	65	Olfr613	olfactory receptor 613
Details	529	65	Atp6v1g3	ATPase, H+ transporting, lysosomal V1 subunit G3
Details	530	65	Peg10	paternally expressed 10
Details	531	64	Nkap	NFKB activating protein
Details	532	64	Chpt1	choline phosphotransferase 1
Details	533	64	Tmem45a	transmembrane protein 45a
Details	534	64	Ipmk	inositol polyphosphate multikinase
Details	535	64	Dnajb4	DnaJ heat shock protein family (Hsp40) member B4
Details	536	64	Enah	ENAH actin regulator
Details	537	64	Nxpe3	neurexophilin and PC-esterase domain family, member 3
Details	538	64	Rc3h1	RING CCCH (C3H) domains 1
Details	539	64	Strbp	spermatid perinuclear RNA binding protein
Details	540	64	Eaf1	ELL associated factor 1
Details	541	64	Tab3	TGF-beta activated kinase 1/MAP3K7 binding protein 3
Details	542	64	Rita1	RBPJ interacting and tubulin associated 1
Details	543	64	Adora2b	adenosine A2b receptor
Details	544	64	Fam221a	family with sequence similarity 221, member A
Details	545	64	Olah	oleoyl-ACP hydrolase
Details	546	64	Atxn7	ataxin 7
Details	547	64	Apool	apolipoprotein O-like
Details	548	64	Nceh1	neutral cholesterol ester hydrolase 1
Details	549	64	Depdc1b	DEP domain containing 1B
Details	550	64	Slc5a6	solute carrier family 5 (sodium-dependent vitamin transporter), member 6
Details	551	64	Il17re	interleukin 17 receptor E
Details	552	64	Saxo2	stabilizer of axonemal microtubules 2
Details	553	64	Ndufaf4	NADH:ubiquinone oxidoreductase complex assembly factor 4
Details	554	63	Nktr	natural killer tumor recognition sequence
Details	555	63	Gm5622	predicted gene 5622
Details	556	63	Sirt1	sirtuin 1
Details	557	63	Katnbl1	katanin p80 subunit B like 1
Details	558	63	Rala	v-ral simian leukemia viral oncogene A (ras related)
Details	559	63	Tnks1bp1	tankyrase 1 binding protein 1
Details	560	63	Fibin	fin bud initiation factor homolog (zebrafish)
Details	561	63	Trhr	thyrotropin releasing hormone receptor
Details	562	63	Zfp148	zinc finger protein 148
Details	563	63	H13	histocompatibility 13
Details	564	63	Dnah5	dynein, axonemal, heavy chain 5
Details	565	63	Usf3	upstream transcription factor family member 3
Details	566	63	Stox2	storkhead box 2
Details	567	63	Crisp4	cysteine-rich secretory protein 4
Details	568	63	Gm21119	predicted gene, 21119
Details	569	63	Macrod2	MACRO domain containing 2
Details	570	63	4933416C03Rik	RIKEN cDNA 4933416C03 gene
Details	571	63	Lap3	leucine aminopeptidase 3
Details	572	63	Inhbb	inhibin beta-B
Details	573	63	Nwd2	NACHT and WD repeat domain containing 2
Details	574	62	Zfp800	zinc finger protein 800
Details	575	62	4930467E23Rik	RIKEN cDNA 4930467E23 gene
Details	576	62	Gm14308	predicted gene 14308
Details	577	62	Atg2b	autophagy related 2B
Details	578	62	Csnk1g1	casein kinase 1, gamma 1
Details	579	62	A630076J17Rik	RIKEN cDNA A630076J17 gene
Details	580	62	Mapre1	microtubule-associated protein, RP/EB family, member 1
Details	581	62	Sema3e	sema domain, immunoglobulin domain (Ig), short basic domain, secreted, (semaphorin) 3E
Details	582	62	Yae1d1	Yae1 domain containing 1
Details	583	62	Dsc1	desmocollin 1
Details	584	62	Rgs9	regulator of G-protein signaling 9
Details	585	62	Elavl4	ELAV like RNA binding protein 4
Details	586	62	Igf2bp1	insulin-like growth factor 2 mRNA binding protein 1
Details	587	62	Gm4724	predicted gene 4724
Details	588	62	Arf4	ADP-ribosylation factor 4
Details	589	62	Syde2	synapse defective 1, Rho GTPase, homolog 2 (C. elegans)
Details	590	62	Hsf5	heat shock transcription factor family member 5
Details	591	62	Mastl	microtubule associated serine/threonine kinase-like
Details	592	62	Kif5b	kinesin family member 5B
Details	593	62	Zfp719	zinc finger protein 719
Details	594	62	Chic1	cysteine-rich hydrophobic domain 1
Details	595	62	Cd84	CD84 antigen
Details	596	62	App	amyloid beta (A4) precursor protein
Details	597	62	Nlk	nemo like kinase
Details	598	62	Gm15319	predicted gene 15319
Details	599	62	Gm2026	predicted gene 2026
Details	600	62	Ctcfl	CCCTC-binding factor (zinc finger protein)-like
Details	601	62	Gucy2e	guanylate cyclase 2e
Details	602	62	Gm14434	predicted gene 14434
Details	603	61	Itpr2	inositol 1,4,5-triphosphate receptor 2
Details	604	61	Cdc73	cell division cycle 73, Paf1/RNA polymerase II complex component
Details	605	61	Cep170	centrosomal protein 170
Details	606	61	Adhfe1	alcohol dehydrogenase, iron containing, 1
Details	607	61	Megf10	multiple EGF-like-domains 10
Details	608	61	N4bp2l2	NEDD4 binding protein 2-like 2
Details	609	61	Wwp1	WW domain containing E3 ubiquitin protein ligase 1
Details	610	61	C130079G13Rik	RIKEN cDNA C130079G13 gene
Details	611	61	Usp47	ubiquitin specific peptidase 47
Details	612	61	Yap1	yes-associated protein 1
Details	613	61	Ncam1	neural cell adhesion molecule 1
Details	614	61	Gls	glutaminase
Details	615	61	Muc15	mucin 15
Details	616	61	Slc4a7	solute carrier family 4, sodium bicarbonate cotransporter, member 7
Details	617	61	Terf1	telomeric repeat binding factor 1
Details	618	61	Osgin2	oxidative stress induced growth inhibitor family member 2
Details	619	60	Skil	SKI-like
Details	620	60	Klf12	Kruppel-like factor 12
Details	621	60	Tmem204	transmembrane protein 204
Details	622	60	Guf1	GUF1 homolog, GTPase
Details	623	60	Dpp10	dipeptidylpeptidase 10
Details	624	60	Lrpap1	low density lipoprotein receptor-related protein associated protein 1
Details	625	60	Limch1	LIM and calponin homology domains 1
Details	626	60	Lonrf1	LON peptidase N-terminal domain and ring finger 1
Details	627	60	Rab8b	RAB8B, member RAS oncogene family
Details	628	60	Gcnt1	glucosaminyl (N-acetyl) transferase 1, core 2
Details	629	60	Fah	fumarylacetoacetate hydrolase
Details	630	60	Rex2	reduced expression 2
Details	631	60	Atxn1	ataxin 1
Details	632	60	Tmprss2	transmembrane protease, serine 2
Details	633	60	Lnpep	leucyl/cystinyl aminopeptidase
Details	634	60	Armh4	armadillo-like helical domain containing 4
Details	635	60	Dazap2	DAZ associated protein 2
Details	636	60	Exoc5	exocyst complex component 5
Details	637	60	Apol6	apolipoprotein L 6
Details	638	60	Nucks1	nuclear casein kinase and cyclin-dependent kinase substrate 1
Details	639	60	R3hdm2	R3H domain containing 2
Details	640	60	Alkbh1	alkB homolog 1, histone H2A dioxygenase
Details	641	60	Map1b	microtubule-associated protein 1B
Details	642	60	Chchd3	coiled-coil-helix-coiled-coil-helix domain containing 3
Details	643	59	Larp4	La ribonucleoprotein domain family, member 4
Details	644	59	Ppp2r5e	protein phosphatase 2, regulatory subunit B', epsilon
Details	645	59	Zfp157	zinc finger protein 157
Details	646	59	Krtap4-1	keratin associated protein 4-1
Details	647	59	Cfap161	cilia and flagella associated protein 161
Details	648	59	Dse	dermatan sulfate epimerase
Details	649	59	Ciao1	cytosolic iron-sulfur protein assembly 1
Details	650	59	Slitrk6	SLIT and NTRK-like family, member 6
Details	651	59	Bag4	BCL2-associated athanogene 4
Details	652	59	Brcc3	BRCA1/BRCA2-containing complex, subunit 3
Details	653	59	Kdm1b	lysine (K)-specific demethylase 1B
Details	654	59	Colec10	collectin sub-family member 10
Details	655	59	Ears2	glutamyl-tRNA synthetase 2, mitochondrial
Details	656	59	Cypt14	cysteine-rich perinuclear theca 14
Details	657	59	Igf1r	insulin-like growth factor I receptor
Details	658	59	Manea	mannosidase, endo-alpha
Details	659	59	Med13	mediator complex subunit 13
Details	660	59	Nr3c1	nuclear receptor subfamily 3, group C, member 1
Details	661	58	Gldn	gliomedin
Details	662	58	Adgrg6	adhesion G protein-coupled receptor G6
Details	663	58	Ptpn20	protein tyrosine phosphatase, non-receptor type 20
Details	664	58	Asb8	ankyrin repeat and SOCS box-containing 8
Details	665	58	Cast	calpastatin
Details	666	58	Plgrkt	plasminogen receptor, C-terminal lysine transmembrane protein
Details	667	58	Ankrd50	ankyrin repeat domain 50
Details	668	58	Pak7	p21 (RAC1) activated kinase 7
Details	669	58	Car2	carbonic anhydrase 2
Details	670	58	Igsf10	immunoglobulin superfamily, member 10
Details	671	58	Nsd3	nuclear receptor binding SET domain protein 3
Details	672	58	Atp13a3	ATPase type 13A3
Details	673	58	Reep3	receptor accessory protein 3
Details	674	58	Tpk1	thiamine pyrophosphokinase
Details	675	58	Arfgef1	ADP-ribosylation factor guanine nucleotide-exchange factor 1(brefeldin A-inhibited)
Details	676	58	Hs2st1	heparan sulfate 2-O-sulfotransferase 1
Details	677	58	Aldh5a1	aldhehyde dehydrogenase family 5, subfamily A1
Details	678	58	Gatad1	GATA zinc finger domain containing 1
Details	679	58	Sprr2f	small proline-rich protein 2F
Details	680	58	Akap4	A kinase (PRKA) anchor protein 4
Details	681	58	Trio	triple functional domain (PTPRF interacting)
Details	682	58	Abi3bp	ABI gene family, member 3 (NESH) binding protein
Details	683	57	Ankrd17	ankyrin repeat domain 17
Details	684	57	Tdrkh	tudor and KH domain containing protein
Details	685	57	Tnpo3	transportin 3
Details	686	57	Cycs	cytochrome c, somatic
Details	687	57	Rundc1	RUN domain containing 1
Details	688	57	Samd8	sterile alpha motif domain containing 8
Details	689	57	Ahrr	aryl-hydrocarbon receptor repressor
Details	690	57	Epyc	epiphycan
Details	691	57	Gal3st4	galactose-3-O-sulfotransferase 4
Details	692	57	Il1a	interleukin 1 alpha
Details	693	57	Pcmtd2	protein-L-isoaspartate (D-aspartate) O-methyltransferase domain containing 2
Details	694	57	8030462N17Rik	RIKEN cDNA 8030462N17 gene
Details	695	57	Cypt15	cysteine-rich perinuclear theca 15
Details	696	57	Oacyl	O-acyltransferase like
Details	697	57	Rtl4	retrotransposon Gag like 4
Details	698	57	Hgf	hepatocyte growth factor
Details	699	57	Lsm11	U7 snRNP-specific Sm-like protein LSM11
Details	700	57	Hdac9	histone deacetylase 9
Details	701	57	Cchcr1	coiled-coil alpha-helical rod protein 1
Details	702	57	Rbfox1	RNA binding protein, fox-1 homolog (C. elegans) 1
Details	703	57	Pdzd8	PDZ domain containing 8
Details	704	57	Bach2	BTB and CNC homology, basic leucine zipper transcription factor 2
Details	705	57	Thrb	thyroid hormone receptor beta
Details	706	57	P2ry10	purinergic receptor P2Y, G-protein coupled 10
Details	707	57	Pde1c	phosphodiesterase 1C
Details	708	57	B3gat2	beta-1,3-glucuronyltransferase 2 (glucuronosyltransferase S)
Details	709	56	Dst	dystonin
Details	710	56	Spns2	spinster homolog 2
Details	711	56	Dnaja1	DnaJ heat shock protein family (Hsp40) member A1
Details	712	56	Ppp1cc	protein phosphatase 1 catalytic subunit gamma
Details	713	56	Foxa1	forkhead box A1
Details	714	56	Unc5d	unc-5 netrin receptor D
Details	715	56	Ikbkg	inhibitor of kappaB kinase gamma
Details	716	56	Mrps24	mitochondrial ribosomal protein S24
Details	717	56	Ccser2	coiled-coil serine rich 2
Details	718	56	Gbp9	guanylate-binding protein 9
Details	719	56	Fam171b	family with sequence similarity 171, member B
Details	720	56	Nefh	neurofilament, heavy polypeptide
Details	721	56	Lrrtm2	leucine rich repeat transmembrane neuronal 2
Details	722	56	Gm715	predicted gene 715
Details	723	56	Nlrp4f	NLR family, pyrin domain containing 4F
Details	724	56	St18	suppression of tumorigenicity 18
Details	725	56	Atp6v1a	ATPase, H+ transporting, lysosomal V1 subunit A
Details	726	56	Usp10	ubiquitin specific peptidase 10
Details	727	56	Zdhhc15	zinc finger, DHHC domain containing 15
Details	728	56	Chp1	calcineurin-like EF hand protein 1
Details	729	56	Uevld	UEV and lactate/malate dehyrogenase domains
Details	730	56	Cacna2d1	calcium channel, voltage-dependent, alpha2/delta subunit 1
Details	731	56	Rnpc3	RNA-binding region (RNP1, RRM) containing 3
Details	732	56	Klhl31	kelch-like 31
Details	733	56	Ptprn2	protein tyrosine phosphatase, receptor type, N polypeptide 2
Details	734	56	Mthfd2l	methylenetetrahydrofolate dehydrogenase (NADP+ dependent) 2-like
Details	735	56	Uty	ubiquitously transcribed tetratricopeptide repeat gene, Y chromosome
Details	736	56	Kcnq1	potassium voltage-gated channel, subfamily Q, member 1
Details	737	56	Zc3h12c	zinc finger CCCH type containing 12C
Details	738	56	Gm14325	predicted gene 14325
Details	739	56	D730048I06Rik	RIKEN cDNA D730048I06 gene
Details	740	56	Flt1	FMS-like tyrosine kinase 1
Details	741	55	Aspm	abnormal spindle microtubule assembly
Details	742	55	Prune2	prune homolog 2
Details	743	55	Gm17019	predicted gene 17019
Details	744	55	Mid2	midline 2
Details	745	55	Pir	pirin
Details	746	55	Upp2	uridine phosphorylase 2
Details	747	55	Cd247	CD247 antigen
Details	748	55	Zdhhc21	zinc finger, DHHC domain containing 21
Details	749	55	Tcim	transcriptional and immune response regulator
Details	750	55	Ube2l6	ubiquitin-conjugating enzyme E2L 6
Details	751	55	Grb2	growth factor receptor bound protein 2
Details	752	55	Msl2	MSL complex subunit 2
Details	753	55	Magee2	melanoma antigen, family E, 2
Details	754	55	Glis3	GLIS family zinc finger 3
Details	755	55	Atxn3	ataxin 3
Details	756	55	Ocln	occludin
Details	757	55	Fryl	FRY like transcription coactivator
Details	758	55	Cobll1	Cobl-like 1
Details	759	55	Armc8	armadillo repeat containing 8
Details	760	55	Zfp882	zinc finger protein 882
Details	761	55	Heph	hephaestin
Details	762	55	Pde4b	phosphodiesterase 4B, cAMP specific
Details	763	55	Gm9758	predicted gene 9758
Details	764	55	Bst1	bone marrow stromal cell antigen 1
Details	765	55	4933421I07Rik	RIKEN cDNA 4933421I07 gene
Details	766	55	Rgs4	regulator of G-protein signaling 4
Details	767	55	Ybx1	Y box protein 1
Details	768	54	Gm14296	predicted gene 14296
Details	769	54	Celf5	CUGBP, Elav-like family member 5
Details	770	54	Pias2	protein inhibitor of activated STAT 2
Details	771	54	Rgs5	regulator of G-protein signaling 5
Details	772	54	Slfn5	schlafen 5
Details	773	54	Bcat1	branched chain aminotransferase 1, cytosolic
Details	774	54	Gab1	growth factor receptor bound protein 2-associated protein 1
Details	775	54	Cuzd1	CUB and zona pellucida-like domains 1
Details	776	54	Ubxn7	UBX domain protein 7
Details	777	54	Kcnmb2	potassium large conductance calcium-activated channel, subfamily M, beta member 2
Details	778	54	Atg12	autophagy related 12
Details	779	54	2210418O10Rik	RIKEN cDNA 2210418O10 gene
Details	780	54	Gjb6	gap junction protein, beta 6
Details	781	54	Mapk1ip1l	mitogen-activated protein kinase 1 interacting protein 1-like
Details	782	54	Ccng2	cyclin G2
Details	783	54	Nr4a2	nuclear receptor subfamily 4, group A, member 2
Details	784	54	Cdc37	cell division cycle 37
Details	785	54	Cfl2	cofilin 2, muscle
Details	786	54	Gm21190	predicted gene, 21190
Details	787	54	Gdpd2	glycerophosphodiester phosphodiesterase domain containing 2
Details	788	54	Nras	neuroblastoma ras oncogene
Details	789	54	Ireb2	iron responsive element binding protein 2
Details	790	54	Olfr536	olfactory receptor 536
Details	791	54	Gfpt1	glutamine fructose-6-phosphate transaminase 1
Details	792	54	Bcar3	breast cancer anti-estrogen resistance 3
Details	793	54	Chml	choroideremia-like
Details	794	54	Rab6b	RAB6B, member RAS oncogene family
Details	795	53	Dmd	dystrophin, muscular dystrophy
Details	796	53	Arf6	ADP-ribosylation factor 6
Details	797	53	Ints6	integrator complex subunit 6
Details	798	53	Lamp2	lysosomal-associated membrane protein 2
Details	799	53	Zfp52	zinc finger protein 52
Details	800	53	Pkia	protein kinase inhibitor, alpha
Details	801	53	Eppk1	epiplakin 1
Details	802	53	Lcp2	lymphocyte cytosolic protein 2
Details	803	53	Tmx3	thioredoxin-related transmembrane protein 3
Details	804	53	Speer4e	spermatogenesis associated glutamate (E)-rich protein 4e
Details	805	53	Mga	MAX gene associated
Details	806	53	Mut	methylmalonyl-Coenzyme A mutase
Details	807	53	Lce3a	late cornified envelope 3A
Details	808	53	Abca5	ATP-binding cassette, sub-family A (ABC1), member 5
Details	809	53	Gm21083	predicted gene, 21083
Details	810	53	Irak4	interleukin-1 receptor-associated kinase 4
Details	811	53	Psma3	proteasome (prosome, macropain) subunit, alpha type 3
Details	812	53	Pld1	phospholipase D1
Details	813	53	Smarca1	SWI/SNF related, matrix associated, actin dependent regulator of chromatin, subfamily a, member 1
Details	814	53	Gpr22	G protein-coupled receptor 22
Details	815	53	Rbpms	RNA binding protein gene with multiple splicing
Details	816	53	Igsf11	immunoglobulin superfamily, member 11
Details	817	53	Il1rapl2	interleukin 1 receptor accessory protein-like 2
Details	818	52	Kif1b	kinesin family member 1B
Details	819	52	Sox1	SRY (sex determining region Y)-box 1
Details	820	52	Kdm5c	lysine (K)-specific demethylase 5C
Details	821	52	Atp11c	ATPase, class VI, type 11C
Details	822	52	Kcnd3	potassium voltage-gated channel, Shal-related family, member 3
Details	823	52	Ndufb5	NADH:ubiquinone oxidoreductase subunit B5
Details	824	52	Kcnh1	potassium voltage-gated channel, subfamily H (eag-related), member 1
Details	825	52	Zbtb41	zinc finger and BTB domain containing 41
Details	826	52	Adcyap1	adenylate cyclase activating polypeptide 1
Details	827	52	Gpc4	glypican 4
Details	828	52	Zfp600	zinc finger protein 600
Details	829	52	Kbtbd8	kelch repeat and BTB (POZ) domain containing 8
Details	830	52	Zfp871	zinc finger protein 871
Details	831	52	Pdzd2	PDZ domain containing 2
Details	832	52	Qk	quaking
Details	833	52	Setd7	SET domain containing (lysine methyltransferase) 7
Details	834	52	Usp25	ubiquitin specific peptidase 25
Details	835	52	Arhgap6	Rho GTPase activating protein 6
Details	836	52	Rp1	retinitis pigmentosa 1 (human)
Details	837	51	Ccdc85a	coiled-coil domain containing 85A
Details	838	51	Slc7a11	solute carrier family 7 (cationic amino acid transporter, y+ system), member 11
Details	839	51	Ptgfr	prostaglandin F receptor
Details	840	51	Mrc1	mannose receptor, C type 1
Details	841	51	1810030O07Rik	RIKEN cDNA 1810030O07 gene
Details	842	51	Efnb2	ephrin B2
Details	843	51	Gpx8	glutathione peroxidase 8 (putative)
Details	844	51	Arl5a	ADP-ribosylation factor-like 5A
Details	845	51	Ddit4	DNA-damage-inducible transcript 4
Details	846	51	Gpbp1	GC-rich promoter binding protein 1
Details	847	51	Wnt5a	wingless-type MMTV integration site family, member 5A
Details	848	51	Sall4	spalt like transcription factor 4
Details	849	51	Etnk1	ethanolamine kinase 1
Details	850	51	Tmem65	transmembrane protein 65
Details	851	51	Ncald	neurocalcin delta
Details	852	51	Canx	calnexin
Details	853	51	Rassf8	Ras association (RalGDS/AF-6) domain family (N-terminal) member 8
Details	854	51	Lpxn	leupaxin
Details	855	51	Fam160b2	family with sequence similarity 160, member B2
Details	856	51	Arid2	AT rich interactive domain 2 (ARID, RFX-like)
Details	857	51	Fbxl2	F-box and leucine-rich repeat protein 2
Details	858	51	Lrrfip2	leucine rich repeat (in FLII) interacting protein 2
Details	859	51	Kpna3	karyopherin (importin) alpha 3
Details	860	51	4932429P05Rik	RIKEN cDNA 4932429P05 gene
Details	861	51	Tmem196	transmembrane protein 196
Details	862	51	Capn7	calpain 7
Details	863	51	1700018F24Rik	RIKEN cDNA 1700018F24 gene
Details	864	51	Gm4871	predicted gene 4871
Details	865	51	Phf14	PHD finger protein 14
Details	866	50	St8sia3	ST8 alpha-N-acetyl-neuraminide alpha-2,8-sialyltransferase 3
Details	867	50	Gabrp	gamma-aminobutyric acid (GABA) A receptor, pi
Details	868	50	Man1c1	mannosidase, alpha, class 1C, member 1
Details	869	50	Fbxl3	F-box and leucine-rich repeat protein 3
Details	870	50	Trim45	tripartite motif-containing 45
Details	871	50	2310061N02Rik	RIKEN cDNA 2310061N02 gene
Details	872	50	Nexmif	neurite extension and migration factor
Details	873	50	Csrp1	cysteine and glycine-rich protein 1
Details	874	50	Ywhah	tyrosine 3-monooxygenase/tryptophan 5-monooxygenase activation protein, eta polypeptide
Details	875	50	Crybg1	crystallin beta-gamma domain containing 1
Details	876	50	Vps4b	vacuolar protein sorting 4B
Details	877	50	Yy1	YY1 transcription factor
Details	878	50	Prom1	prominin 1
Details	879	50	Zfp764	zinc finger protein 764
Details	880	50	Cfap53	cilia and flagella associated protein 53
Details	881	50	Ctsl	cathepsin L
Details	882	50	Dcx	doublecortin
Details	883	50	Cdc14a	CDC14 cell division cycle 14A
Details	884	50	Gm14322	predicted gene 14322
Details	885	50	Brca1	breast cancer 1, early onset
Details	886	50	Nedd1	neural precursor cell expressed, developmentally down-regulated gene 1
Details	887	50	Gm6710	predicted gene 6710
Details	888	50	Itga9	integrin alpha 9
Details	889	50	Scgb3a2	secretoglobin, family 3A, member 2
Details	890	50	Aldh1l2	aldehyde dehydrogenase 1 family, member L2

## Sheet: TargetScan
The potential target genes of mmu-miR-664 predicted using TargetScan
Target gene	Gene name	8mer sites	7mer-m8 sites	7mer-A1 sites	6mer sites
Gm11007	predicted gene 11007	0	0	5	2
Gm2007	predicted gene 2007	0	0	5	2
Slco1b2	solute carrier organic anion transporter family, member 1b2	1	2	1	0
Rnf141	ring finger protein 141	2	0	0	0
Skint3	selection and upkeep of intraepithelial T cells 3	1	1	1	0
Usp45	ubiquitin specific petidase 45	1	2	0	0
Cttnbp2	cortactin binding protein 2	1	1	0	0
Gm14434	predicted gene 14434	0	0	5	2
Gm4724	predicted gene 4724	0	0	5	2
Gm6710	predicted gene 6710	0	0	5	2
Prp2	proline rich protein 2	1	0	0	0
Slc5a7	solute carrier family 5 (choline transporter), member 7	0	3	0	1
Map7d2	MAP7 domain containing 2	1	1	1	0
Brinp3	bone morphogenetic protein/retinoic acid inducible neural specific 3	1	0	0	1
Cdc73	cell division cycle 73, Paf1/RNA polymerase II complex component	0	3	1	3
Gm14305	predicted gene 14305	0	0	5	2
Cts6	cathepsin 6	1	0	0	0
Zpbp2	zona pellucida binding protein 2	1	0	0	0
Tmc5	transmembrane channel-like gene family 5	1	0	0	0
Cntnap5c	contactin associated protein-like 5C	1	1	1	1
Slc5a3	solute carrier family 5 (inositol transporters), member 3	0	1	2	4
Syncrip	synaptotagmin binding, cytoplasmic RNA interacting protein	1	2	0	1
Dhrs13	dehydrogenase/reductase (SDR family) member 13	1	0	0	0
Gm14419	predicted gene 14419	0	0	5	2
Tax1bp1	Tax1 (human T cell leukemia virus type I) binding protein 1	1	0	0	0
Cphx3	cytoplasmic polyadenylated homeobox 3	1	0	0	0
Shprh	SNF2 histone linker PHD RING helicase	0	2	0	1
Gm10030	predicted gene 10030	1	0	0	0
Gm7120	predicted gene 7120	1	0	0	1
Kcnu1	potassium channel, subfamily U, member 1	1	0	0	0
Rhbdd2	rhomboid domain containing 2	1	0	0	0
Ppm1b	protein phosphatase 1B, magnesium dependent, beta isoform	0	2	0	0
Ostm1	osteopetrosis associated transmembrane protein 1	1	0	0	2
Gm15319	predicted gene 15319	1	1	0	0
Kcna2	potassium voltage-gated channel, shaker-related subfamily, member 2	1	0	0	5
Nkap	NFKB activating protein	1	0	0	1
Spg20	spastic paraplegia 20, spartin (Troyer syndrome) homolog (human)	0	2	0	2
Limch1	LIM and calponin homology domains 1	1	0	0	0
Prl5a1	prolactin family 5, subfamily a, member 1	1	1	0	0
Ahrr	aryl-hydrocarbon receptor repressor	1	0	0	1
Mga	MAX gene associated	0	2	1	1
Itgal	integrin alpha L	1	0	0	0
Srgap1	SLIT-ROBO Rho GTPase activating protein 1	0	2	0	1
Gm10097	predicted gene 10097	1	0	0	0
Papolg	poly(A) polymerase gamma	0	1	1	2
Rbm11	RNA binding motif protein 11	1	1	0	2
Dmxl1	Dmx-like 1	0	1	2	2
Raver2	ribonucleoprotein, PTB-binding 2	0	2	0	0
Asb17	ankyrin repeat and SOCS box-containing 17	1	0	0	0
Ssh2	slingshot homolog 2 (Drosophila)	1	0	0	0
Gm8126	predicted gene 8126	1	0	0	0
Rhox3f	reproductive homeobox 3F	0	1	0	1
Dmd	dystrophin, muscular dystrophy	1	0	1	2
Bcl2a1a	B cell leukemia/lymphoma 2 related protein A1a	1	0	0	0
Bcl2a1d	B cell leukemia/lymphoma 2 related protein A1d	1	0	0	0
Map2	microtubule-associated protein 2	1	0	0	0
Gdpd2	glycerophosphodiester phosphodiesterase domain containing 2	0	2	0	1
Tma7	translational machinery associated 7 homolog (S. cerevisiae)	1	0	0	0
Gphn	gephyrin	1	0	1	0
Syt16	synaptotagmin XVI	0	1	1	1
Med12	mediator complex subunit 12	0	1	1	1
Sfmbt2	Scm-like with four mbt domains 2	1	0	0	0
Olfr121	olfactory receptor 121	0	1	0	0
Ndufb5	NADH dehydrogenase (ubiquinone) 1 beta subcomplex, 5	1	0	0	0
Gm572	predicted gene 572	1	0	0	0
Spn	sialophorin	0	2	0	0
Rhobtb3	Rho-related BTB domain containing 3	0	2	0	0
Kifc3	kinesin family member C3	0	1	0	1
Pno1	partner of NOB1 homolog (S. cerevisiae)	0	1	0	1
5430427O19Rik	RIKEN cDNA 5430427O19 gene	0	1	1	1
B3galt2	UDP-Gal:betaGlcNAc beta 1,3-galactosyltransferase, polypeptide 2	0	1	1	1
Ten1	TEN1 telomerase capping complex subunit	1	0	1	1
Bcl2a1b	B cell leukemia/lymphoma 2 related protein A1b	1	0	0	0
Vrk1	vaccinia related kinase 1	0	1	0	0
Mdk	midkine	1	0	0	0
Tceal6	transcription elongation factor A (SII)-like 6	1	0	0	0
Steap1	six transmembrane epithelial antigen of the prostate 1	1	0	0	0
Dhrs7	dehydrogenase/reductase (SDR family) member 7	1	0	0	0
Casp12	caspase 12	2	0	0	0
Zswim2	zinc finger SWIM-type containing 2	1	0	0	0
Gm8300	predicted gene 8300	0	1	0	0
Gm19965	predicted gene, 19965	0	1	0	1
A130010J15Rik	RIKEN cDNA A130010J15 gene	0	1	0	2
4930584F24Rik	RIKEN cDNA 4930584F24 gene	1	0	0	0
Mut	methylmalonyl-Coenzyme A mutase	0	2	0	0
Plag1	pleiomorphic adenoma gene 1	0	2	0	0
BB287469	expressed sequence BB287469	0	1	0	0
Pde4d	phosphodiesterase 4D, cAMP specific	0	1	1	1
Ins1	insulin I	1	1	0	0
Cep85l	centrosomal protein 85-like	0	1	0	3
Slc25a40	solute carrier family 25, member 40	1	0	1	0
Gm2016	predicted gene 2016	0	1	0	0
Zfp616	zinc finger protein 616	0	1	1	0
Gm13741	predicted gene 13741	1	0	0	0
Olfr1134	olfactory receptor 1134	1	0	0	0
Palm2Akap2	Palm2-Akap2 readthrough transcript	0	2	0	0
Daxx	Fas death domain-associated protein	0	1	0	0
Necab1	N-terminal EF-hand calcium binding protein 1	3	1	0	2
Bend3	BEN domain containing 3	0	1	0	1
Cdh7	cadherin 7, type 2	1	0	3	1
A630076J17Rik	RIKEN cDNA A630076J17 gene	0	1	1	0
Xlr5b	X-linked lymphocyte-regulated 5B	0	1	0	0
Prl3c1	prolactin family 3, subfamily c, member 1	0	1	0	0
Immt	inner membrane protein, mitochondrial	0	1	0	0
Fut7	fucosyltransferase 7	0	1	0	0
Myo3b	myosin IIIB	0	1	1	0
Plac1	placental specific protein 1	1	0	0	0
Agfg1	ArfGAP with FG repeats 1	0	2	0	3
Gpr174	G protein-coupled receptor 174	0	1	0	2
Ss18l1	synovial sarcoma translocation gene on chromosome 18-like 1	0	1	0	1
Rala	v-ral simian leukemia viral oncogene homolog A (ras related)	1	1	0	1
Glt6d1	glycosyltransferase 6 domain containing 1	1	0	0	0
Tceal7	transcription elongation factor A (SII)-like 7	1	0	0	1
Slc36a3	solute carrier family 36 (proton/amino acid symporter), member 3	1	0	0	0
Gtl3	gene trap locus 3	1	0	0	0
Dap	death-associated protein	0	1	0	0
Gpm6b	glycoprotein m6b	0	1	1	0
Purb	purine rich element binding protein B	0	1	0	2
Mmp9	matrix metallopeptidase 9	2	0	0	0
Rab1	RAB1, member RAS oncogene family	0	1	0	2
Klf12	Kruppel-like factor 12	1	4	0	3
Arl1	ADP-ribosylation factor-like 1	0	1	0	1
Bik	BCL2-interacting killer	0	1	0	0
Grhl1	grainyhead-like 1 (Drosophila)	0	1	0	1
Zfp637	zinc finger protein 637	1	0	0	0
Plekha7	pleckstrin homology domain containing, family A member 7	1	0	0	0
Fscb	fibrous sheath CABYR binding protein	1	0	1	0
Xrcc4	X-ray repair complementing defective repair in Chinese hamster cells 4	0	1	0	0
Pgr	progesterone receptor	0	1	1	0
Ins2	insulin II	1	0	0	0
Cript	cysteine-rich PDZ-binding protein	1	1	0	2
Gm5108	predicted gene 5108	0	1	0	0
Rqcd1	rcd1 (required for cell differentiation) homolog 1 (S. pombe)	1	0	0	0
Kcnd2	potassium voltage-gated channel, Shal-related family, member 2	0	1	0	0
Abtb2	ankyrin repeat and BTB (POZ) domain containing 2	0	1	0	1
Map2k6	mitogen-activated protein kinase kinase 6	0	1	1	1
Oacyl	O-acyltransferase like	0	1	0	0
Ybx1	Y box protein 1	0	0	0	0
Atg4a	autophagy related 4A, cysteine peptidase	0	1	0	0
Abhd11	abhydrolase domain containing 11	0	0	0	0
Cypt14	cysteine-rich perinuclear theca 14	1	0	0	0
Pias2	protein inhibitor of activated STAT 2	1	1	0	0
Gm9949	predicted gene 9949	0	0	0	1
Myog	myogenin	1	0	0	0
Epb4.1l3	erythrocyte protein band 4.1-like 3	0	1	0	0
3830403N18Rik	RIKEN cDNA 3830403N18 gene	1	0	0	0
Kcmf1	potassium channel modulatory factor 1	1	0	1	0
Zfp266	zinc finger protein 266	0	0	2	1
Tceal8	transcription elongation factor A (SII)-like 8	1	0	0	0
Il1f8	interleukin 1 family, member 8	1	0	0	1
Gm4944	predicted gene 4944	2	0	1	0
Pigg	phosphatidylinositol glycan anchor biosynthesis, class G	0	1	0	0
Cox17	cytochrome c oxidase assembly protein 17	2	0	0	0
Bach2	BTB and CNC homology 2	0	1	0	1
Drd5	dopamine receptor D5	0	1	0	0
Slc15a5	solute carrier family 15, member 5	1	0	0	0
Dhtkd1	dehydrogenase E1 and transketolase domain containing 1	0	1	0	1
Fah	fumarylacetoacetate hydrolase	2	0	0	1
Gls	glutaminase	2	0	0	0
Gm6505	predicted pseudogene 6505	1	0	0	0
Dlk1	delta-like 1 homolog (Drosophila)	1	0	0	0
Npepps	aminopeptidase puromycin sensitive	0	1	0	0
Gm9830	predicted gene 9830	1	0	0	0
Plcb1	phospholipase C, beta 1	0	1	0	0
Rbpms	RNA binding protein gene with multiple splicing	1	0	0	0
Sucnr1	succinate receptor 1	1	0	0	2
Kcnk7	potassium channel, subfamily K, member 7	1	0	0	0
Pcdh10	protocadherin 10	0	1	1	0
Trim67	tripartite motif-containing 67	0	1	0	0
Nol3	nucleolar protein 3 (apoptosis repressor with CARD domain)	2	0	0	0
Gypc	glycophorin C	0	1	0	1
Cypt15	cysteine-rich perinuclear theca 15	1	0	0	0
Kcne2	potassium voltage-gated channel, Isk-related subfamily, gene 2	1	0	0	0
B020004C17Rik	RIKEN cDNA B020004C17 gene	0	1	0	0
Fgf7	fibroblast growth factor 7	1	2	2	1
Mei4	meiosis-specific, MEI4 homolog (S. cerevisiae)	1	0	0	0
Gm9982	predicted gene 9982	1	0	0	0
Tvp23b	trans-golgi network vesicle protein 23B	0	0	1	1
Atp6v1h	ATPase, H+ transporting, lysosomal V1 subunit H	0	0	0	1
Chmp5	charged multivesicular body protein 5	0	0	0	0
Gm4297	predicted gene 4297	0	1	0	0
Pnkd	paroxysmal nonkinesiogenic dyskinesia	0	1	0	0
Zfp451	zinc finger protein 451	0	1	0	0
Gm6878	predicted gene 6878	0	1	0	0
Entpd7	ectonucleoside triphosphate diphosphohydrolase 7	0	1	0	0
Spcs1	signal peptidase complex subunit 1 homolog (S. cerevisiae)	1	0	0	0
Clk4	CDC like kinase 4	0	2	0	0
Gm2030	predicted gene 2030	0	1	0	0
Ift57	intraflagellar transport 57	1	0	0	1
Foxn2	forkhead box N2	0	1	0	0
Bcor	BCL6 interacting corepressor	2	0	0	0
Tmem182	transmembrane protein 182	0	1	0	0
Gm5934	predicted gene 5934	0	1	0	0
Sept12	septin 12	1	3	0	0
Gm2012	predicted gene 2012	0	1	0	0
C1qtnf5	C1q and tumor necrosis factor related protein 5	0	1	0	0
Gm1993	predicted gene 1993	0	1	0	0
Calb1	calbindin 1	2	2	1	0
Tmem26	transmembrane protein 26	0	1	0	1
Gns	glucosamine (N-acetyl)-6-sulfatase	0	1	0	0
Rcbtb2	regulator of chromosome condensation (RCC1) and BTB (POZ) domain containing protein 2	1	0	0	0
Il1rn	interleukin 1 receptor antagonist	0	1	1	0
Nup98	nucleoporin 98	1	0	0	0
Chchd3	coiled-coil-helix-coiled-coil-helix domain containing 3	1	0	0	0
Slc25a41	solute carrier family 25, member 41	1	0	0	0
Gm15446	predicted gene 15446	0	1	2	0
Zfp369	zinc finger protein 369	1	0	0	0
Rnf168	ring finger protein 168	0	1	0	0
Lair1	leukocyte-associated Ig-like receptor 1	1	1	1	1
Htt	huntingtin	0	1	0	0
Tmem123	transmembrane protein 123	2	0	1	0
Map7	microtubule-associated protein 7	0	1	0	0
Sox1	SRY (sex determining region Y)-box 1	1	0	0	0
Gm4871	predicted gene 4871	0	1	0	0
Rhbdl1	rhomboid, veinlet-like 1 (Drosophila)	1	0	0	1
9130401M01Rik	RIKEN cDNA 9130401M01 gene	1	0	0	0
Gm10742	predicted gene 10742	1	0	1	0
1300017J02Rik	RIKEN cDNA 1300017J02 gene	0	0	0	0
Gm12117	predicted gene 12117	1	0	0	0
Fam166a	family with sequence similarity 166, member A	1	0	0	0
Fam103a1	family with sequence similarity 103, member A1	1	0	0	1
Wasf3	WAS protein family, member 3	0	1	1	0
Nr1h4	nuclear receptor subfamily 1, group H, member 4	1	0	0	0
Nqo1	NAD(P)H dehydrogenase, quinone 1	1	2	0	0
Skint7	selection and upkeep of intraepithelial T cells 7	1	0	0	1
2310061N02Rik	RIKEN cDNA 2310061N02 gene	0	1	0	0
Lifr	leukemia inhibitory factor receptor	0	1	0	2
Sdf2	stromal cell derived factor 2	1	0	0	0
Ncapd2	non-SMC condensin I complex, subunit D2	0	0	0	0
Stc2	stanniocalcin 2	2	0	0	0
Cuzd1	CUB and zona pellucida-like domains 1	1	0	0	0
Pate4	prostate and testis expressed 4	0	2	0	1
Prr16	proline rich 16	1	2	1	2
Cphx1	cytoplasmic polyadenylated homeobox 1	1	0	0	0
Cpd	carboxypeptidase D	1	0	1	5
Tslp	thymic stromal lymphopoietin	1	1	0	0
Igfbp6	insulin-like growth factor binding protein 6	1	0	0	0
Cd84	CD84 antigen	1	1	0	0
1700018F24Rik	RIKEN cDNA 1700018F24 gene	0	1	0	0
Ndufaf2	NADH dehydrogenase (ubiquinone) 1 alpha subcomplex, assembly factor 2	0	2	0	0
Crisp4	cysteine-rich secretory protein 4	1	0	0	0
Ccpg1	cell cycle progression 1	0	0	1	0
Onecut2	one cut domain, family member 2	0	0	1	3
Trpm3	transient receptor potential cation channel, subfamily M, member 3	0	1	2	1
Ccdc178	coiled coil domain containing 178	1	0	0	1
Enox2	ecto-NOX disulfide-thiol exchanger 2	2	0	0	1
Samd8	sterile alpha motif domain containing 8	1	0	1	1
Pkp2	plakophilin 2	1	1	0	0
Bicd1	bicaudal D homolog 1 (Drosophila)	1	3	3	2
Zcchc10	zinc finger, CCHC domain containing 10	1	1	0	0
Irf2	interferon regulatory factor 2	1	0	0	0
Gpsm3	G-protein signalling modulator 3 (AGS3-like, C. elegans)	0	0	1	0
Rhox3g	reproductive homeobox 3G	0	1	0	1
Mgat5	mannoside acetylglucosaminyltransferase 5	0	1	0	2
Zc3h12b	zinc finger CCCH-type containing 12B	0	0	1	3
Mrps34	mitochondrial ribosomal protein S34	1	0	0	0
Dhdh	dihydrodiol dehydrogenase (dimeric)	0	1	1	1
Olfr1459	olfactory receptor 1459	0	1	0	0
1110051M20Rik	RIKEN cDNA 1110051M20 gene	1	0	0	0
Sc5d	sterol-C5-desaturase (fungal ERG3, delta-5-desaturase) homolog (S. cerevisae)	1	0	0	2
Repin1	replication initiator 1	0	1	0	0
Igf2	insulin-like growth factor 2	0	1	0	1
Ang4	angiogenin, ribonuclease A family, member 4	0	1	0	0
Mst1r	macrophage stimulating 1 receptor (c-met-related tyrosine kinase)	1	0	0	0
Clec4n	C-type lectin domain family 4, member n	0	0	1	0
Dnaja1	DnaJ (Hsp40) homolog, subfamily A, member 1	1	0	1	0
Defb1	defensin beta 1	1	0	0	0
Pglyrp4	peptidoglycan recognition protein 4	0	0	1	0
Stfa1	stefin A1	0	0	1	0
Defb4	defensin beta 4	0	0	1	0
Htr2a	5-hydroxytryptamine (serotonin) receptor 2A	1	1	0	0
Plgrkt	plasminogen receptor, C-terminal lysine transmembrane protein	0	1	0	0
Kcnmb2	potassium large conductance calcium-activated channel, subfamily M, beta member 2	1	0	0	0
Mob3a	MOB kinase activator 3A	0	1	0	1
Epsti1	epithelial stromal interaction 1 (breast)	1	0	0	0
Slitrk6	SLIT and NTRK-like family, member 6	1	0	0	0
C130079G13Rik	RIKEN cDNA C130079G13 gene	1	0	0	0
Cald1	caldesmon 1	0	1	0	0
Stard3nl	STARD3 N-terminal like	1	0	0	0
Nars	asparaginyl-tRNA synthetase	1	0	0	0
Sep15	selenoprotein	0	2	0	0
Serpina6	serine (or cysteine) peptidase inhibitor, clade A, member 6	1	0	0	0
Pax3	paired box 3	1	0	0	1
Hist1h2bj	histone cluster 1, H2bj	0	1	0	0
Gm5878	predicted gene 5878	0	1	0	0
Trex1	three prime repair exonuclease 1	0	0	1	0
AK129341	cDNA sequence AK129341	0	2	0	0
Gm26992	predicted gene, 26992	1	0	0	0
Gm9821	predicted gene 9821	0	1	0	0
Pknox2	Pbx/knotted 1 homeobox 2	0	1	0	0
Tfg	Trk-fused gene	1	0	0	0
Wdr45	WD repeat domain 45	0	0	1	0
Nadk2	NAD kinase 2, mitochondrial	0	2	0	0
Krtap19-1	keratin associated protein 19-1	0	0	1	1
Pfkfb1	6-phosphofructo-2-kinase/fructose-2,6-biphosphatase 1	0	0	1	0
Olfr517	olfactory receptor 517	0	1	0	0
Magee2	melanoma antigen, family E, 2	0	1	0	0
AF251705	cDNA sequence AF251705	0	1	0	0
Smim17	small integral membrane protein 17	1	0	0	0
Olfr926	olfactory receptor 926	0	1	0	0
Hs6st1	heparan sulfate 6-O-sulfotransferase 1	0	0	1	1
Cphx2	cytoplasmic polyadenylated homeobox 2	1	0	0	0
Dscr3	Down syndrome critical region gene 3	2	0	0	1
Sult2a7	sulfotransferase family 2A, dehydroepiandrosterone (DHEA)-preferring, member 7	0	1	0	0
Hmga2	high mobility group AT-hook 2	0	2	0	0
Rergl	RERG/RAS-like	1	0	0	0
Serpina3a	serine (or cysteine) peptidase inhibitor, clade A, member 3A	1	0	0	0
H2-T23	histocompatibility 2, T region locus 23	0	2	0	2
Zfp68	zinc finger protein 68	2	0	0	0
Ryk	receptor-like tyrosine kinase	1	0	0	0
Cyp26a1	cytochrome P450, family 26, subfamily a, polypeptide 1	0	1	0	0
Mtmr1	myotubularin related protein 1	0	1	0	1
Wee2	WEE1 homolog 2 (S. pombe)	1	0	0	0
Npm1	nucleophosmin 1	0	1	0	1
Tmem14a	transmembrane protein 14A	0	1	0	0
Acss3	acyl-CoA synthetase short-chain family member 3	2	1	0	0
Ppp1r3d	protein phosphatase 1, regulatory subunit 3D	1	0	0	0
Fam46d	family with sequence similarity 46, member D	1	3	0	0
Six6	sine oculis-related homeobox 6	0	1	0	1
Dmgdh	dimethylglycine dehydrogenase precursor	1	1	1	1
Zc2hc1a	zinc finger, C2HC-type containing 1A	1	0	1	0
Rbm41	RNA binding motif protein 41	1	0	1	0
Slco1c1	solute carrier organic anion transporter family, member 1c1	1	0	0	1
Sypl	synaptophysin-like protein	1	0	0	0
Kcnt2	potassium channel, subfamily T, member 2	1	1	1	1
2300009A05Rik	RIKEN cDNA 2300009A05 gene	0	1	0	0
Rita1	RBPJ interacting and tubulin associated 1	0	1	0	0
Zc2hc1b	zinc finger, C2HC-type containing 1B	1	0	0	0
Chn2	chimerin 2	0	0	1	1
Carf	calcium response factor	0	1	0	0
4921511H03Rik	RIKEN cDNA 4921511H03 gene	0	1	1	1
Slc39a1	solute carrier family 39 (zinc transporter), member 1	0	0	1	0
Sun3	Sad1 and UNC84 domain containing 3	0	1	0	0
Gm10767	predicted gene 10767	1	0	0	0
Olfr1029	olfactory receptor 1029	0	0	2	2
Tceb1	transcription elongation factor B (SIII), polypeptide 1	0	0	0	0
Cchcr1	coiled-coil alpha-helical rod protein 1	1	0	0	1
Ddit4	DNA-damage-inducible transcript 4	0	0	1	1
Fstl1	follistatin-like 1	0	1	0	1
Actr2	ARP2 actin-related protein 2	0	1	0	1
Mpeg1	macrophage expressed gene 1	0	1	0	0
Pter	phosphotriesterase related	1	1	0	1
Tmem236	transmembrane protein 236	0	0	1	0
Gm6970	predicted gene 6970	0	1	0	0
Terf1	telomeric repeat binding factor 1	1	0	0	1
Pole2	polymerase (DNA directed), epsilon 2 (p59 subunit)	0	1	0	0
Gm3183	predicted gene 3183	0	0	1	0
3632451O06Rik	RIKEN cDNA 3632451O06 gene	2	3	0	2
Jam2	junction adhesion molecule 2	0	1	0	1
Kcnh2	potassium voltage-gated channel, subfamily H (eag-related), member 2	0	0	2	0
Gm5622	predicted gene 5622	1	0	1	0
Gm5089	predicted gene 5089	0	1	0	0
Plekhb1	pleckstrin homology domain containing, family B (evectins) member 1	0	0	0	1
Pou1f1	POU domain, class 1, transcription factor 1	0	1	0	0
Gm10369	predicted gene 10369	1	0	0	0
Kifap3	kinesin-associated protein 3	0	1	0	1
Lypd6	LY6/PLAUR domain containing 6	1	0	0	0
Wasf1	WAS protein family, member 1	1	0	1	0
Tas2r143	taste receptor, type 2, member 143	1	0	0	0
Car2	carbonic anhydrase 2	1	0	0	2
1810030O07Rik	RIKEN cDNA 1810030O07 gene	1	0	0	0
Gm4952	predicted gene 4952	1	0	0	0
Tmem204	transmembrane protein 204	0	0	2	0
Pdpr	pyruvate dehydrogenase phosphatase regulatory subunit	0	0	0	0
Hnf1b	HNF1 homeobox B	0	1	0	0
Zfp324	zinc finger protein 324	0	1	0	0
Tmub2	transmembrane and ubiquitin-like domain containing 2	1	0	0	0
Tbk1	TANK-binding kinase 1	1	0	0	3
Tcp11l2	t-complex 11 (mouse) like 2	0	1	0	1
Prl8a9	prolactin family8, subfamily a, member 9	0	1	0	0
Myb	myeloblastosis oncogene	1	1	0	0
Rsph4a	radial spoke head 4 homolog A (Chlamydomonas)	1	1	0	0
Oxld1	oxidoreductase like domain containing 1	0	1	0	0
Trmt10a	tRNA methyltransferase 10A	1	0	0	0
Med8	mediator complex subunit 8	0	1	0	0
Lonrf3	LON peptidase N-terminal domain and ring finger 3	0	1	0	1
Ddx6	DEAD (Asp-Glu-Ala-Asp) box polypeptide 6	0	1	0	1
Olfr701	olfactory receptor 701	0	0	1	0
Gatad1	GATA zinc finger domain containing 1	1	3	0	1
Mettl21b	methyltransferase like 21B	1	0	0	0
Mthfs	5, 10-methenyltetrahydrofolate synthetase	0	1	0	0
Them5	thioesterase superfamily member 5	0	1	0	0
Trip13	thyroid hormone receptor interactor 13	0	0	1	0
Sprr2f	small proline-rich protein 2F	0	1	0	0
Spsb4	splA/ryanodine receptor domain and SOCS box containing 4	0	1	0	1
Pcdhb22	protocadherin beta 22	1	1	0	2
1700007G11Rik	RIKEN cDNA 1700007G11 gene	0	1	0	0
Extl2	exostoses (multiple)-like 2	1	0	0	1
Abhd17b	abhydrolase domain containing 17B	0	2	1	0
Mdn1	midasin homolog (yeast)	0	1	0	1
Brcc3	BRCA1/BRCA2-containing complex, subunit 3	1	1	1	3
Mstn	myostatin	1	1	0	1
Ifna12	interferon alpha 12	0	1	2	0
March7	membrane-associated ring finger (C3HC4) 7	0	1	0	1
Tnfsf11	tumor necrosis factor (ligand) superfamily, member 11	1	0	0	0
Copg1	coatomer protein complex, subunit gamma 1	0	0	0	0
Btg4	B cell translocation gene 4	0	1	0	0
Ssr2	signal sequence receptor, beta	0	1	0	0
Pgk1	phosphoglycerate kinase 1	0	1	0	1
Ebf2	early B cell factor 2	1	0	0	1
Ube2g1	ubiquitin-conjugating enzyme E2G 1	0	0	1	0
Rtca	RNA 3'-terminal phosphate cyclase	1	0	0	1
Nap1l2	nucleosome assembly protein 1-like 2	1	0	0	0
Fam180a	family with sequence similarity 180, member A	1	0	0	0
Dcaf17	DDB1 and CUL4 associated factor 17	0	0	2	2
Mcoln3	mucolipin 3	1	0	0	0
Epyc	epiphycan	1	0	0	0
Rsu1	Ras suppressor protein 1	0	0	0	1
Gcnt2	glucosaminyl (N-acetyl) transferase 2, I-branching enzyme	0	1	0	0
Cntnap5a	contactin associated protein-like 5A	0	1	0	1
Gjb6	gap junction protein, beta 6	1	0	1	1
Prl3a1	prolactin family 3, subfamily a, member 1	0	1	0	0
D730048I06Rik	RIKEN cDNA D730048I06 gene	0	1	1	2
Slc47a2	solute carrier family 47, member 2	1	0	0	0
RP23-133G16.3		0	3	0	0
Nms	neuromedin S	0	0	1	0
Milr1	mast cell immunoglobulin like receptor 1	0	1	1	1
Ngp	neutrophilic granule protein	1	0	0	0
4933416C03Rik	RIKEN cDNA 4933416C03 gene	1	1	0	0
Olfr482	olfactory receptor 482	1	0	0	0
2210418O10Rik	RIKEN cDNA 2210418O10 gene	0	0	4	6
Gm14296	predicted gene 14296	0	0	4	6
Shh	sonic hedgehog	0	0	1	0
Lrit1	leucine-rich repeat, immunoglobulin-like and transmembrane domains 1	2	1	0	0
Slc6a14	solute carrier family 6 (neurotransmitter transporter), member 14	1	0	0	1
Rhot1	ras homolog gene family, member T1	1	0	0	0
Ms4a2	membrane-spanning 4-domains, subfamily A, member 2	1	1	1	0
Gm21119	predicted gene, 21119	1	1	0	0
Krtap4-1	keratin associated protein 4-1	0	1	0	0
Arf4	ADP-ribosylation factor 4	0	0	0	1
Tacr2	tachykinin receptor 2	0	1	0	0
Gm4027	predicted gene 4027	0	1	0	0
Prl6a1	prolactin family 6, subfamily a, member 1	0	1	0	0
Tmem211	transmembrane protein 211	0	0	1	0
Mdh1b	malate dehydrogenase 1B, NAD (soluble)	0	1	0	0
Ilf3	interleukin enhancer binding factor 3	1	0	0	1
Tmem174	transmembrane protein 174	1	2	0	1
Gpr141	G protein-coupled receptor 141	2	0	0	0
4933421I07Rik	RIKEN cDNA 4933421I07 gene	0	1	0	0
Psrc1	proline/serine-rich coiled-coil 1	0	1	0	1
Ppfibp1	PTPRF interacting protein, binding protein 1 (liprin beta 1)	0	0	1	0
Gm4794	predicted gene 4794	1	1	0	2
Resp18	regulated endocrine-specific protein 18	0	0	1	0
Gabrg1	gamma-aminobutyric acid (GABA) A receptor, subunit gamma 1	1	0	1	1
Themis	thymocyte selection associated	1	3	0	0
Zfp423	zinc finger protein 423	2	0	0	0
Lamp3	lysosomal-associated membrane protein 3	1	0	0	1
C1galt1	core 1 synthase, glycoprotein-N-acetylgalactosamine 3-beta-galactosyltransferase, 1	2	0	3	2
C1qtnf7	C1q and tumor necrosis factor related protein 7	1	1	0	3
Cobll1	Cobl-like 1	1	0	0	3
Sec16b	SEC16 homolog B (S. cerevisiae)	0	1	0	0
Fxyd2	FXYD domain-containing ion transport regulator 2	0	1	0	0
Gm5662	predicted gene 5662	0	1	0	0
Pcdhb1	protocadherin beta 1	1	2	2	1
Chchd1	coiled-coil-helix-coiled-coil-helix domain containing 1	0	1	0	0
Cyp2j6	cytochrome P450, family 2, subfamily j, polypeptide 6	0	1	0	0
Ufsp2	UFM1-specific peptidase 2	0	0	1	1
Eftud1	elongation factor Tu GTP binding domain containing 1	0	1	0	0
Gtpbp8	GTP-binding protein 8 (putative)	0	1	0	0
Zfp850	zinc finger protein 850	0	0	3	1
Rprd2	regulation of nuclear pre-mRNA domain containing 2	0	1	1	0
Hpcal4	hippocalcin-like 4	1	0	0	0
4930467E23Rik	RIKEN cDNA 4930467E23 gene	1	1	0	0
Coch	coagulation factor C homolog (Limulus polyphemus)	1	0	0	0
Sdk1	sidekick homolog 1 (chicken)	0	1	0	0
Hist1h1c	histone cluster 1, H1c	1	2	1	1
Tmem167	transmembrane protein 167	1	1	2	2
RP23-293C19.2		0	2	0	1
Zswim5	zinc finger SWIM-type containing 5	0	0	1	0
Sycp2	synaptonemal complex protein 2	0	1	0	0
9630041A04Rik	RIKEN cDNA 9630041A04 gene	0	1	0	0
1700026D08Rik	RIKEN cDNA 1700026D08 gene	1	0	0	0
Serp1	stress-associated endoplasmic reticulum protein 1	0	1	1	2
Armc8	armadillo repeat containing 8	0	1	1	1
Slc37a4	solute carrier family 37 (glucose-6-phosphate transporter), member 4	0	0	1	0
Gm21936	predicted gene, 21936	0	1	0	0
Txndc15	thioredoxin domain containing 15	0	1	0	0
Msra	methionine sulfoxide reductase A	0	1	0	2
4921517D22Rik	RIKEN cDNA 4921517D22 gene	1	0	0	0
Abhd16a	abhydrolase domain containing 16A	0	1	0	0
D10Wsu102e	DNA segment, Chr 10, Wayne State University 102, expressed	1	0	0	0
Hist1h2bm	histone cluster 1, H2bm	0	1	0	1
Rab39b	RAB39B, member RAS oncogene family	2	0	2	1
Ceacam18	carcinoembryonic antigen-related cell adhesion molecule 18	0	0	2	0
Sh3bgrl	SH3-binding domain glutamic acid-rich protein like	0	0	3	5
Shc3	src homology 2 domain-containing transforming protein C3	0	2	0	1
Ccdc51	coiled-coil domain containing 51	0	1	0	0
Tamm41	TAM41, mitochondrial translocator assembly and maintenance protein, homolog (S. cerevisiae)	0	0	1	0
Slc6a4	solute carrier family 6 (neurotransmitter transporter, serotonin), member 4	0	0	1	0
Slc5a6	solute carrier family 5 (sodium-dependent vitamin transporter), member 6	1	0	0	0
Pcdh11x	protocadherin 11 X-linked	1	2	0	1
Adam30	a disintegrin and metallopeptidase domain 30	0	1	0	0
Tardbp	TAR DNA binding protein	0	2	1	2
Lilrb4	leukocyte immunoglobulin-like receptor, subfamily B, member 4	0	0	2	1
Spink11	serine peptidase inhibitor, Kazal type 11	0	1	0	0
Zfp710	zinc finger protein 710	1	0	0	0
Lpar4	lysophosphatidic acid receptor 4	3	1	0	0
Lamp5	lysosomal-associated membrane protein family, member 5	0	1	0	0
Zbtb42	zinc finger and BTB domain containing 42	0	1	0	0
Olah	oleoyl-ACP hydrolase	0	1	0	0
Kcnk1	potassium channel, subfamily K, member 1	1	0	0	0
Snapc1	small nuclear RNA activating complex, polypeptide 1	1	0	1	1
Gpr119	G-protein coupled receptor 119	1	0	0	1
Rag2	recombination activating gene 2	1	0	2	1
Igj	immunoglobulin joining chain	0	1	0	0
Supt20	suppressor of Ty 20	0	1	0	0
Snap25	synaptosomal-associated protein 25	0	1	0	0
Elk4	ELK4, member of ETS oncogene family	0	1	0	0
Plin3	perilipin 3	1	0	0	0
Pard3	par-3 family cell polarity regulator	2	0	0	1
Prss57	protease, serine 57	0	0	1	0
Gm7932	predicted gene 7932	0	1	0	0
Cdc7	cell division cycle 7 (S. cerevisiae)	1	0	0	0
Hsd17b4	hydroxysteroid (17-beta) dehydrogenase 4	0	0	0	1
Caps2	calcyphosphine 2	1	0	1	0
Ms4a4c	membrane-spanning 4-domains, subfamily A, member 4C	0	1	0	1
Mterfd1	MTERF domain containing 1	0	0	1	0
Tmem45a	transmembrane protein 45a	0	2	1	1
Far1	fatty acyl CoA reductase 1	2	1	1	2
Cntn4	contactin 4	0	2	0	0
Olfr613	olfactory receptor 613	1	0	0	2
Zfp62	zinc finger protein 62	0	0	2	3
Zfp280d	zinc finger protein 280D	1	0	1	1
Zfp120	zinc finger protein 120	1	0	0	7
Dgcr8	DiGeorge syndrome critical region gene 8	0	0	1	0
Gnai3	guanine nucleotide binding protein (G protein), alpha inhibiting 3	0	0	1	0
Car12	carbonic anyhydrase 12	0	1	0	0
Kcnmb1	potassium large conductance calcium-activated channel, subfamily M, beta member 1	0	0	1	0
Foxd3	forkhead box D3	1	0	0	0
Disc1	disrupted in schizophrenia 1	0	2	0	0
Eif1a	eukaryotic translation initiation factor 1A	0	1	0	0
Gm14409	predicted gene 14409	0	1	0	0
Il6	interleukin 6	0	1	0	1
Nlrp4e	NLR family, pyrin domain containing 4E	0	1	0	0
Larp1b	La ribonucleoprotein domain family, member 1B	0	1	0	0
Lap3	leucine aminopeptidase 3	0	3	0	0
Cst7	cystatin F (leukocystatin)	0	1	0	0
Tshz3	teashirt zinc finger family member 3	1	0	0	0
Slc22a1	solute carrier family 22 (organic cation transporter), member 1	0	1	0	0
2410141K09Rik	RIKEN cDNA 2410141K09 gene	1	1	3	2
5830403L16Rik	RIKEN cDNA 5830403L16 gene	0	1	0	0
Cnot3	CCR4-NOT transcription complex, subunit 3	0	0	1	0
Zfp42	zinc finger protein 42	1	0	0	1
Ssr3	signal sequence receptor, gamma	0	2	0	1
Otud6b	OTU domain containing 6B	1	2	2	2
Gabrp	gamma-aminobutyric acid (GABA) A receptor, pi	1	0	0	0
1110059G10Rik	RIKEN cDNA 1110059G10 gene	0	0	1	0
BC051019	cDNA sequence BC051019	0	1	0	0
Anp32e	acidic (leucine-rich) nuclear phosphoprotein 32 family, member E	0	1	0	0
Vmn2r26	vomeronasal 2, receptor 26	0	0	1	0
Gprasp2	G protein-coupled receptor associated sorting protein 2	0	0	0	1
Mycs	myc-like oncogene, s-myc protein	1	0	0	1
Slc10a2	solute carrier family 10, member 2	0	1	0	0
Gm14399	predicted gene 14399	0	0	4	1
Gnb5	guanine nucleotide binding protein (G protein), beta 5	0	0	1	0
Hhex	hematopoietically expressed homeobox	0	1	0	0
Csrp1	cysteine and glycine-rich protein 1	1	0	0	0
Gm17324	predicted gene, 17324	1	0	0	0
Ccdc11	coiled-coil domain containing 11	0	1	0	0
Spns2	spinster homolog 2	1	0	0	0
Ccng2	cyclin G2	0	1	0	0
Fate1	fetal and adult testis expressed 1	1	0	0	0
Psme4	proteasome (prosome, macropain) activator subunit 4	1	0	0	1
Pkia	protein kinase inhibitor, alpha	0	3	1	2
Gpx8	glutathione peroxidase 8 (putative)	0	1	0	0
Gm12353	predicted gene 12353	0	0	2	1
Cox6c	cytochrome c oxidase subunit VIc	0	1	2	0
Sprr2g	small proline-rich protein 2G	0	1	0	0
Trav7n-6	T cell receptor alpha variable 7N-6	0	0	1	0
Scgb3a2	secretoglobin, family 3A, member 2	0	0	1	0
Tnks1bp1	tankyrase 1 binding protein 1	1	0	0	0
Cd59a	CD59a antigen	0	0	1	2
Fam179b	family with sequence similarity 179, member B	1	0	0	0
Otud1	OTU domain containing 1	1	0	0	2
Prmt10	protein arginine methyltransferase 10 (putative)	0	1	0	0
Stk32a	serine/threonine kinase 32A	1	0	0	3
Vsnl1	visinin-like 1	0	1	0	1
Phxr2	per-hexamer repeat gene 2	0	1	0	1
Pdia2	protein disulfide isomerase associated 2	0	0	1	0
A930033H14Rik	RIKEN cDNA A930033H14 gene	1	0	0	1
Mrps21	mitochondrial ribosomal protein S21	0	2	1	0
Rpp30	ribonuclease P/MRP 30 subunit	2	0	0	0
B230307C23Rik	RIKEN cDNA B230307C23 gene	0	1	2	7
Sec14l2	SEC14-like 2 (S. cerevisiae)	0	0	0	0
Gm16381	predicted gene 16381	0	0	1	0
Klhl3	kelch-like 3	1	0	0	2
Foxj3	forkhead box J3	0	1	0	3
Gm17067	predicted gene 17067	0	1	2	4
Rbm26	RNA binding motif protein 26	1	4	1	0
Unc5cl	unc-5 homolog C (C. elegans)-like	1	0	0	1
Lrat	lecithin-retinol acyltransferase (phosphatidylcholine-retinol-O-acyltransferase)	1	1	2	1
Grk4	G protein-coupled receptor kinase 4	0	2	0	0
Ttc33	tetratricopeptide repeat domain 33	0	8	1	2
Slc38a2	solute carrier family 38, member 2	1	1	0	1
Depdc1a	DEP domain containing 1a	0	0	1	0
Fam13a	family with sequence similarity 13, member A	0	0	2	2
Pramef17	XPRAME family member 17	0	1	0	0
Ppia	peptidylprolyl isomerase A	0	0	1	0
Btnl1	butyrophilin-like 1	0	1	0	0
Ccl2	chemokine (C-C motif) ligand 2	0	0	1	2
Abce1	ATP-binding cassette, sub-family E (OABP), member 1	0	1	0	0
Acvr2a	activin receptor IIA	1	0	0	0
Zfp958	zinc finger protein 958	0	2	1	1
Ube2l6	ubiquitin-conjugating enzyme E2L 6	1	0	0	2
Gm17455	predicted gene, 17455	0	0	1	0
Eri1	exoribonuclease 1	0	2	0	0
6030445D17Rik	RIKEN cDNA 6030445D17 gene	0	0	0	1
Ube2m	ubiquitin-conjugating enzyme E2M	0	1	0	0
4930503E14Rik	RIKEN cDNA 4930503E14 gene	1	0	0	0
Zfp131	zinc finger protein 131	0	1	0	0
0610030E20Rik	RIKEN cDNA 0610030E20 gene	0	2	0	2
1810011O10Rik	RIKEN cDNA 1810011O10 gene	1	0	0	0
Cxcl5	chemokine (C-X-C motif) ligand 5	0	1	0	0
Gpbp1	GC-rich promoter binding protein 1	0	2	0	2
Svip	small VCP/p97-interacting protein	1	0	1	1
Hesx1	homeobox gene expressed in ES cells	1	0	0	0
Rnf180	ring finger protein 180	1	1	0	0
Agmo	alkylglycerol monooxygenase	1	0	0	1
Gpr63	G protein-coupled receptor 63	1	1	1	1
Klhl20	kelch-like 20	1	0	0	1
Olfr119	olfactory receptor 119	0	1	0	0
Pdx1	pancreatic and duodenal homeobox 1	0	0	1	0
Dpp10	dipeptidylpeptidase 10	2	4	0	1
Nudt21	nudix (nucleoside diphosphate linked moiety X)-type motif 21	1	0	0	1
Rbm24	RNA binding motif protein 24	1	0	0	0
Tubb2a	tubulin, beta 2A class IIA	0	0	1	0
Ireb2	iron responsive element binding protein 2	0	2	1	2
Gm14440	predicted gene 14440	0	1	3	12
Xlr5a	X-linked lymphocyte-regulated 5A	0	1	0	0
Zfp184	zinc finger protein 184 (Kruppel-like)	0	1	0	0
Xlr5c	X-linked lymphocyte-regulated 5C	0	1	0	0
Cldn8	claudin 8	0	0	1	0
Gm9758	predicted gene 9758	0	0	1	0
Trim8	tripartite motif-containing 8	1	0	0	0
Gm17019	predicted gene 17019	0	0	1	0
Klhl34	kelch-like 34	0	0	1	0
1700024B05Rik	RIKEN cDNA 1700024B05 gene	1	0	0	0
A330070K13Rik	RIKEN cDNA A330070K13 gene	0	1	0	0
Ube2w	ubiquitin-conjugating enzyme E2W (putative)	0	2	0	0
Prrg1	proline rich Gla (G-carboxyglutamic acid) 1	0	2	0	2
Zfp53	zinc finger protein 53	0	0	2	0
Csnk1g1	casein kinase 1, gamma 1	0	1	0	0
Gkn3	gastrokine 3	0	0	1	0
Fut4	fucosyltransferase 4	1	1	0	1
RP23-133G16.2		0	3	1	1
Pigk	phosphatidylinositol glycan anchor biosynthesis, class K	0	1	0	0
Lect2	leukocyte cell-derived chemotaxin 2	2	3	0	1
Jak2	Janus kinase 2	1	1	1	0
Fmn2	formin 2	1	0	0	0
3830406C13Rik	RIKEN cDNA 3830406C13 gene	0	1	0	0
Nsg2	neuron specific gene family member 2	0	1	0	0
Adsl	adenylosuccinate lyase	0	1	0	0
Klk7	kallikrein related-peptidase 7 (chymotryptic, stratum corneum)	1	0	0	0
Zfp947	zinc finger protein 947	0	1	0	1
RP23-131H5.1		0	1	0	0
Hmbs	hydroxymethylbilane synthase	0	0	1	0
4930572O03Rik	RIKEN cDNA 4930572O03 gene	0	0	1	0
Gm14308	predicted gene 14308	0	0	5	2
Ubl5	ubiquitin-like 5	0	0	2	0
Ccdc64	coiled-coil domain containing 64	0	1	0	0
Ndufa4	NADH dehydrogenase (ubiquinone) 1 alpha subcomplex, 4	0	0	1	0
Olfr767	olfactory receptor 767	0	1	0	0
Scyl2	SCY1-like 2 (S. cerevisiae)	1	0	0	2
Snrpb2	U2 small nuclear ribonucleoprotein B	1	0	0	0
Adam2	a disintegrin and metallopeptidase domain 2	0	1	0	1
Gosr2	golgi SNAP receptor complex member 2	0	1	0	0
Dach2	dachshund 2 (Drosophila)	0	0	2	0
Hist1h2bk	histone cluster 1, H2bk	0	0	1	4
Mtpn	myotrophin	0	1	0	0
Gm9776	predicted gene 9776	1	0	0	0
Cks1brt	CDC28 protein kinase 1b, retrogene	0	0	1	0
C330018D20Rik	RIKEN cDNA C330018D20 gene	0	2	0	1
St6galnac5	ST6 (alpha-N-acetyl-neuraminyl-2,3-beta-galactosyl-1,3)-N-acetylgalactosaminide alpha-2,6-sialyltransferase 5	1	1	0	0
Rps4x	ribosomal protein S4, X-linked	0	1	0	0
Vmn1r58	vomeronasal 1 receptor 58	0	1	0	0
Gpr34	G protein-coupled receptor 34	0	1	0	0
Gm10399	predicted gene 10399	0	1	0	0
Mal2	mal, T cell differentiation protein 2	1	1	1	1
Gm8898	predicted gene 8898	0	1	3	2
D030056L22Rik	RIKEN cDNA D030056L22 gene	1	0	0	1
Smad4	SMAD family member 4	1	2	0	0
Tmem165	transmembrane protein 165	0	1	0	1
Gm21885	predicted gene, 21885	0	1	0	1
Gm4723	predicted gene 4723	0	1	3	2
Kcnb2	potassium voltage gated channel, Shab-related subfamily, member 2	1	4	2	4
Muc15	mucin 15	1	0	0	0
Artn	artemin	0	1	0	0
Atg12	autophagy related 12	0	1	0	2
Elmod1	ELMO/CED-12 domain containing 1	1	1	1	0
Inhbb	inhibin beta-B	1	0	0	0
Cfhr1	complement factor H-related 1	0	1	1	0
Mettl24	methyltransferase like 24	0	1	0	0
5730460C07Rik	RIKEN cDNA 5730460C07 gene	0	0	1	0
Dzip1	DAZ interacting protein 1	0	0	1	1
Gm14418	predicted gene 14418	0	0	3	5
9930022D16Rik	RIKEN cDNA 9930022D16 gene	1	0	1	1
Dleu7	deleted in lymphocytic leukemia, 7	0	1	0	0
St18	suppression of tumorigenicity 18	0	1	1	1
2010106E10Rik	RIKEN cDNA 2010106E10 gene	0	0	1	0
Rps25	ribosomal protein S25	0	1	0	0
Asun	asunder, spermatogenesis regulator	0	4	1	0
Tlcd2	TLC domain containing 2	0	0	1	0
Atp5s	ATP synthase, H+ transporting, mitochondrial F0 complex, subunit S	0	2	0	1
Klra4	killer cell lectin-like receptor, subfamily A, member 4	0	1	0	0
Rab13	RAB13, member RAS oncogene family	0	2	0	1
Ppef1	protein phosphatase with EF hand calcium-binding domain 1	1	0	0	0
Pramel4	preferentially expressed antigen in melanoma like 4	0	1	0	0
Cnih2	cornichon homolog 2 (Drosophila)	0	0	1	0
Spata9	spermatogenesis associated 9	0	1	0	0
Gm13102	predicted gene 13102	0	1	0	0
Dph5	DPH5 homolog (S. cerevisiae)	0	1	0	1
Actrt2	actin-related protein T2	0	0	1	0
4921513D11Rik	RIKEN cDNA 4921513D11 gene	1	0	0	1
Tnfrsf23	tumor necrosis factor receptor superfamily, member 23	1	0	0	1
Kcnh5	potassium voltage-gated channel, subfamily H (eag-related), member 5	1	1	4	5
Gm5415	predicted gene 5415	0	1	0	0
Tc2n	tandem C2 domains, nuclear	1	1	0	1
Ccl28	chemokine (C-C motif) ligand 28	1	0	0	1
Htr1f	5-hydroxytryptamine (serotonin) receptor 1F	0	2	0	2
Selt	selenoprotein T	0	1	1	1
B3gnt5	UDP-GlcNAc:betaGal beta-1,3-N-acetylglucosaminyltransferase 5	0	2	0	0
Paqr9	progestin and adipoQ receptor family member IX	0	1	0	1
Olfr536	olfactory receptor 536	0	1	2	0
Mthfd1l	methylenetetrahydrofolate dehydrogenase (NADP+ dependent) 1-like	0	1	0	0
Dcpp2	demilune cell and parotid protein 2	0	0	1	0
Zfp808	zinc finger protein 80	0	1	0	0
Chst5	carbohydrate (N-acetylglucosamine 6-O) sulfotransferase 5	0	1	0	0
Mdfic	MyoD family inhibitor domain containing	0	0	1	0
Zscan22	zinc finger and SCAN domain containing 22	0	0	1	0
Dock10	dedicator of cytokinesis 10	0	0	1	0
Yae1d1	Yae1 domain containing 1	1	0	0	0
Mtpap	mitochondrial poly(A) polymerase	0	1	1	0
Gm10061	predicted gene 10061	0	0	1	0
Pla2g3	phospholipase A2, group III	0	1	0	0
Rmi2	RMI2, RecQ mediated genome instability 2, homolog (S. cerevisiae)	0	1	1	0
Hopx	HOP homeobox	0	1	0	0
Rap2c	RAP2C, member of RAS oncogene family	2	0	0	0
Vti1b	vesicle transport through interaction with t-SNAREs 1B	0	1	0	0
Slc16a9	solute carrier family 16 (monocarboxylic acid transporters), member 9	1	0	0	1
Dcpp3	demilune cell and parotid protein 3	0	0	1	0
Dcpp1	demilune cell and parotid protein 1	0	0	1	0
Gm9930	predicted gene 9930	1	0	0	0
Zbtb38	zinc finger and BTB domain containing 38	1	0	0	1
1190003K10Rik	RIKEN cDNA 1190003K10 gene	0	0	1	0
Zfp780b	zinc finger protein 780B	0	0	2	2
Med14	mediator complex subunit 14	1	2	0	0
Cbwd1	COBW domain containing 1	1	0	0	0
Prom1	prominin 1	1	0	0	2
Gm6460	predicted gene 6460	0	1	0	0
Elf1	E74-like factor 1	0	1	1	0
Psma3	proteasome (prosome, macropain) subunit, alpha type 3	1	0	0	0
Tssc4	tumor-suppressing subchromosomal transferable fragment 4	0	0	1	0
Tmem196	transmembrane protein 196	0	2	1	3
Ncs1	neuronal calcium sensor 1	0	0	0	1
Galnt4	UDP-N-acetyl-alpha-D-galactosamine:polypeptide N-acetylgalactosaminyltransferase 4	1	0	0	0
Ppp1r12a	protein phosphatase 1, regulatory (inhibitor) subunit 12A	1	0	0	1
Csn1s2b	casein alpha s2-like B	0	1	0	0
Vmn1r88	vomeronasal 1 receptor, 88	0	1	0	0
Myl3	myosin, light polypeptide 3	0	0	1	0
Drosha	drosha, ribonuclease type III	0	1	0	0
Pdp1	pyruvate dehyrogenase phosphatase catalytic subunit 1	1	0	0	1
Akr1c14	aldo-keto reductase family 1, member C14	1	0	0	1
Vmn1r45	vomeronasal 1 receptor 45	0	1	0	1
Dolk	dolichol kinase	0	1	0	0
Zfp945	zinc finger protein 945	1	1	0	2
Zfp599	zinc finger protein 599	0	2	0	1
Zfp113	zinc finger protein 113	0	1	0	2
Tpm4	tropomyosin 4	0	1	0	0
Nlrp1b	NLR family, pyrin domain containing 1B	1	0	0	1
Gm10699	predicted gene 10699	0	1	0	0
Gm527	predicted gene 527	1	0	0	1
Fgfbp3	fibroblast growth factor binding protein 3	1	0	0	0
Lin7c	lin-7 homolog C (C. elegans)	1	0	0	2
Nox1	NADPH oxidase 1	0	1	0	1
Glipr1l2	GLI pathogenesis-related 1 like 2	0	0	1	0
Mrpl44	mitochondrial ribosomal protein L44	0	0	1	0
Gm6455	predicted gene 6455	0	1	0	0
Riok1	RIO kinase 1 (yeast)	0	0	1	0
Gm13128	predicted gene 13128	0	1	0	0
Cml2	camello-like 2	0	1	1	0
Mbtps2	membrane-bound transcription factor peptidase, site 2	0	2	1	0
Kctd9	potassium channel tetramerisation domain containing 9	0	1	1	0
Ttf1	transcription termination factor, RNA polymerase I	1	0	0	0
Pex13	peroxisomal biogenesis factor 13	1	0	0	0
Ythdc2	YTH domain containing 2	0	2	0	1
D17Wsu92e	DNA segment, Chr 17, Wayne State University 92, expressed	0	0	0	0
H2-T3	histocompatibility 2, T region locus 3	0	1	0	0
Mettl10	methyltransferase like 10	0	2	0	1
Gucy1a2	guanylate cyclase 1, soluble, alpha 2	2	3	3	2
Srek1ip1	splicing regulatory glutamine/lysine-rich protein 1interacting protein 1	1	1	0	1
Lrrc52	leucine rich repeat containing 52	1	0	0	0
Yap1	yes-associated protein 1	1	1	0	2
Utp18	UTP18, small subunit (SSU) processome component, homolog (yeast)	0	0	1	0
Wdyhv1	WDYHV motif containing 1	0	1	0	0
Pdcl2	phosducin-like 2	0	1	1	0
Pdpk1	3-phosphoinositide dependent protein kinase 1	0	1	1	2
BC100530	cDNA sequence BC100530	0	0	1	0
Zfp764	zinc finger protein 764	0	1	0	0
Gmnc	geminin coiled-coil domain containing	2	0	1	0
Pde4d	phosphodiesterase 4D, cAMP specific	0	1	0	1
Exoc5	exocyst complex component 5	2	2	0	1
Ubl3	ubiquitin-like 3	0	1	0	0
Ak6	adenylate kinase 6	0	0	1	0
Gm6578	predicted gene 6578	0	0	1	0
Cdk2	cyclin-dependent kinase 2	0	1	0	0
Setd8	SET domain containing (lysine methyltransferase) 8	0	2	1	0
Bmp5	bone morphogenetic protein 5	1	0	0	0
Tpk1	thiamine pyrophosphokinase	1	0	0	0
Klrb1b	killer cell lectin-like receptor subfamily B member 1B	1	1	1	1
Ifna13	interferon alpha 13	0	0	1	0
Gm9956	predicted gene 9956	1	0	2	0
Loh12cr1	loss of heterozygosity, 12, chromosomal region 1 homolog (human)	0	1	1	0
Pik3r6	phosphoinositide-3-kinase, regulatory subunit 6	1	2	0	0
Gpr149	G protein-coupled receptor 149	2	1	0	0
Vstm2a	V-set and transmembrane domain containing 2A	0	2	0	0
Lonp1	lon peptidase 1, mitochondrial	0	0	1	0
Mpp5	membrane protein, palmitoylated 5 (MAGUK p55 subfamily member 5)	0	0	2	1
Nkain3	Na+/K+ transporting ATPase interacting 3	0	1	2	0
Nrk	Nik related kinase	0	5	1	0
Olfr1354	olfactory receptor 1354	0	0	1	0
Bcar3	breast cancer anti-estrogen resistance 3	0	1	0	2
Kmt2e	lysine (K)-specific methyltransferase 2E	2	0	1	0
Cnot2	CCR4-NOT transcription complex, subunit 2	0	0	1	2
Lpp	LIM domain containing preferred translocation partner in lipoma	1	4	0	3
Fuca2	fucosidase, alpha-L- 2, plasma	0	3	0	1
Birc3	baculoviral IAP repeat-containing 3	0	1	0	0
Ap3b1	adaptor-related protein complex 3, beta 1 subunit	0	0	1	0
Bhlhe40	basic helix-loop-helix family, member e40	0	1	1	0
Pate2	prostate and testis expressed 2	0	1	0	0
Sh3gl3	SH3-domain GRB2-like 3	0	1	0	0
Iltifb	interleukin 10-related T cell-derived inducible factor beta	0	0	1	0
9030612E09Rik	RIKEN cDNA 9030612E09 gene	0	1	0	0
Smarca1	SWI/SNF related, matrix associated, actin dependent regulator of chromatin, subfamily a, member 1	0	1	0	1
Cyp4a14	cytochrome P450, family 4, subfamily a, polypeptide 14	2	0	0	1
Gm9732	predicted gene 9732	1	0	0	0
Fhad1	forkhead-associated (FHA) phosphopeptide binding domain 1	0	1	0	0
Dmrta1	doublesex and mab-3 related transcription factor like family A1	0	1	0	1
Mdga2	MAM domain containing glycosylphosphatidylinositol anchor 2	2	5	2	3
Cnrip1	cannabinoid receptor interacting protein 1	1	0	1	0
Cnih1	cornichon homolog 1 (Drosophila)	0	1	0	0
Gm7221	predicted gene 7221	0	1	1	4
Flt4	FMS-like tyrosine kinase 4	1	0	0	1
Gm14295	predicted gene 14295	0	0	5	2
Vmn1r51	vomeronasal 1 receptor 51	0	1	0	0
Gpr183	G protein-coupled receptor 183	0	0	1	0
Zfp125	zinc finger protein 125	0	0	1	2
Ghr	growth hormone receptor	0	1	0	0
Speer4d	spermatogenesis associated glutamate (E)-rich protein 4d	0	0	1	0
Olfr619	olfactory receptor 619	1	0	1	0
Olfr389	olfactory receptor 389	1	0	2	5
Fas	Fas (TNF receptor superfamily member 6)	0	1	0	0
Kansl2	KAT8 regulatory NSL complex subunit 2	1	0	0	0
Ccl25	chemokine (C-C motif) ligand 25	0	0	1	0
Kdelc2	KDEL (Lys-Asp-Glu-Leu) containing 2	0	0	1	1
Sgol1	shugoshin-like 1 (S. pombe)	0	1	0	0
Gm1968	predicted gene 1968	1	0	0	0
Ptpn20	protein tyrosine phosphatase, non-receptor type 20	1	0	0	0
Rex2	reduced expression 2	0	5	0	1
Tmed5	transmembrane emp24 protein transport domain containing 5	0	1	0	2
Egfr	epidermal growth factor receptor	0	1	0	0
Ifng	interferon gamma	0	0	1	0
Traf3ip3	TRAF3 interacting protein 3	0	1	0	0
Sema6a	sema domain, transmembrane domain (TM), and cytoplasmic domain, (semaphorin) 6A	1	0	0	0
Zc3h12c	zinc finger CCCH type containing 12C	2	2	2	0
Usp10	ubiquitin specific peptidase 10	0	1	0	0
Lrrc2	leucine rich repeat containing 2	0	2	0	0
Gpr22	G protein-coupled receptor 22	1	1	0	0
Zfp932	zinc finger protein 932	0	1	2	0
Upb1	ureidopropionase, beta	0	0	1	1
Asb11	ankyrin repeat and SOCS box-containing 11	0	0	1	0
Nefl	neurofilament, light polypeptide	0	1	0	4
Olfr56	olfactory receptor 56	0	1	0	0
Klhl32	kelch-like 32	2	0	0	0
Inhba	inhibin beta-A	0	3	0	1
Lrrc8d	leucine rich repeat containing 8D	1	0	0	1
Eya1	eyes absent 1 homolog (Drosophila)	1	0	0	2
Ugt2b36	UDP glucuronosyltransferase 2 family, polypeptide B36	2	0	2	0
Pcdh18	protocadherin 18	1	0	0	2
Mixl1	Mix1 homeobox-like 1 (Xenopus laevis)	0	1	0	0
Speer4c	spermatogenesis associated glutamate (E)-rich protein 4c	0	0	1	0
Naa35	N(alpha)-acetyltransferase 35, NatC auxiliary subunit	0	1	0	0
Ctcfl	CCCTC-binding factor (zinc finger protein)-like	0	4	0	1
Arl15	ADP-ribosylation factor-like 15	0	1	1	0
Ube2d3	ubiquitin-conjugating enzyme E2D 3	1	0	0	0
Adh7	alcohol dehydrogenase 7 (class IV), mu or sigma polypeptide	0	1	0	2
Slc41a2	solute carrier family 41, member 2	2	2	1	0
Cth	cystathionase (cystathionine gamma-lyase)	0	1	0	0
1110002L01Rik	RIKEN cDNA 1110002L01 gene	1	1	0	2
Zfp706	zinc finger protein 706	0	2	0	0
Cd96	CD96 antigen	0	1	0	0
Rnasel	ribonuclease L (2', 5'-oligoisoadenylate synthetase-dependent)	0	1	0	1
Cd69	CD69 antigen	1	0	0	0
Speer1-ps1	spermatogenesis associated glutamate (E)-rich protein 1, pseudogene 1	0	2	0	0
Cyp3a11	cytochrome P450, family 3, subfamily a, polypeptide 11	0	0	2	0
Adam9	a disintegrin and metallopeptidase domain 9 (meltrin gamma)	0	1	0	1
Srl	sarcalumenin	2	0	0	0
AI317395	expressed sequence AI317395	0	1	0	1
Pklr	pyruvate kinase liver and red blood cell	0	1	0	0
Aak1	AP2 associated kinase 1	1	3	1	0
Pon1	paraoxonase 1	0	1	0	0
D3Ertd751e	DNA segment, Chr 3, ERATO Doi 751, expressed	0	1	0	2
Tex9	testis expressed gene 9	0	1	0	1
P2ry12	purinergic receptor P2Y, G-protein coupled 12	0	0	1	0
Lcp2	lymphocyte cytosolic protein 2	0	1	0	0
Arl6	ADP-ribosylation factor-like 6	0	1	0	0
Fjx1	four jointed box 1 (Drosophila)	0	1	0	1
Gm3286	predicted gene 3286	0	0	1	0
Tril	TLR4 interactor with leucine-rich repeats	1	0	0	0
Nlrp4f	NLR family, pyrin domain containing 4F	0	1	0	0
E330034G19Rik	RIKEN cDNA E330034G19 gene	0	0	1	0
Stpg2	sperm tail PG rich repeat containing 2	0	1	0	0
Spp1	secreted phosphoprotein 1	0	0	1	0
Mrpl32	mitochondrial ribosomal protein L32	1	0	2	0
Efcab11	EF-hand calcium binding domain 11	0	1	0	1
Ofd1	oral-facial-digital syndrome 1 gene homolog (human)	0	1	0	0
Gca	grancalcin	2	0	0	0
Sytl5	synaptotagmin-like 5	1	0	6	2
Inip	INTS3 and NABP interacting protein	0	1	1	2
Klra10	killer cell lectin-like receptor subfamily A, member 10	0	1	1	1
Slc39a8	solute carrier family 39 (metal ion transporter), member 8	1	0	0	2
Mettl20	methyltransferase like 20	0	0	1	0
Mto1	mitochondrial translation optimization 1 homolog (S. cerevisiae)	0	0	1	0
Rnf34	ring finger protein 34	0	1	0	0
Gemin8	gem (nuclear organelle) associated protein 8	0	1	0	0
Glp1r	glucagon-like peptide 1 receptor	0	0	1	1
Mtap	methylthioadenosine phosphorylase	0	1	0	0
Arfip1	ADP-ribosylation factor interacting protein 1	0	1	2	1
Cmtm3	CKLF-like MARVEL transmembrane domain containing 3	0	0	1	0
Blnk	B cell linker	1	1	1	1
Ppp1r26	protein phosphatase 1, regulatory subunit 26	1	1	0	0
Prl3b1	prolactin family 3, subfamily b, member 1	0	1	0	0
Pcnxl4	pecanex-like 4 (Drosophila)	0	1	0	0
Spag5	sperm associated antigen 5	0	1	0	0
Vmn1r139	vomeronasal 1 receptor 139	0	0	1	0
Mmp8	matrix metallopeptidase 8	0	1	0	0
Fbxo33	F-box protein 33	1	0	0	1
Ywhah	tyrosine 3-monooxygenase/tryptophan 5-monooxygenase activation protein, eta polypeptide	0	1	0	0
Lcor	ligand dependent nuclear receptor corepressor	0	0	1	1
E330014E10Rik	RIKEN cDNA E330014E10 gene	0	0	1	0
Mxi1	Max interacting protein 1	0	1	0	1
Tll1	tolloid-like	1	1	0	1
Pdss2	prenyl (solanesyl) diphosphate synthase, subunit 2	0	1	0	0
Rnf14	ring finger protein 14	0	0	1	1
Adora2b	adenosine A2b receptor	1	0	0	1
Rab8b	RAB8B, member RAS oncogene family	0	2	0	2
E2f4	E2F transcription factor 4	0	1	0	0
Brwd1	bromodomain and WD repeat domain containing 1	0	0	1	0
Nmt1	N-myristoyltransferase 1	0	1	0	0
Rgs7bp	regulator of G-protein signalling 7 binding protein	1	1	0	0
Gm16485	predicted gene 16485	0	1	3	1
1700019G17Rik	RIKEN cDNA 1700019G17 gene	0	0	1	0
Slc6a20a	solute carrier family 6 (neurotransmitter transporter), member 20A	1	1	0	0
Poc1b	POC1 centriolar protein homolog B (Chlamydomonas)	0	2	0	1
Bai3	brain-specific angiogenesis inhibitor 3	0	1	1	0
Ado	2-aminoethanethiol (cysteamine) dioxygenase	1	0	2	1
Tnfaip8	tumor necrosis factor, alpha-induced protein 8	0	0	1	1
Zrsr2	zinc finger (CCCH type), RNA binding motif and serine/arginine rich 2	0	0	1	2
RP24-392D11.2		0	4	1	1
Gdnf	glial cell line derived neurotrophic factor	1	0	0	0
Gm6588	predicted gene 6588	0	1	0	0
Mrpl17	mitochondrial ribosomal protein L17	0	1	1	1
Cpeb4	cytoplasmic polyadenylation element binding protein 4	1	0	0	2
Klhl23	kelch-like 23	0	1	0	0
Cntn1	contactin 1	1	0	0	0
Slc36a1	solute carrier family 36 (proton/amino acid symporter), member 1	0	1	1	0
Tcf7l2	transcription factor 7 like 2, T cell specific, HMG box	0	2	0	0
Caap1	caspase activity and apoptosis inhibitor 1	0	0	1	0
EU599041	expressed sequence EU599041	0	1	0	1
Golgb1	golgi autoantigen, golgin subfamily b, macrogolgin 1	0	0	1	0
Taldo1	transaldolase 1	0	1	0	0
Ubd	ubiquitin D	0	1	0	0
Slc48a1	solute carrier family 48 (heme transporter), member 1	0	1	0	0
Fgf10	fibroblast growth factor 10	0	5	0	1
Rhoc	ras homolog gene family, member C	0	0	1	0
Samd12	sterile alpha motif domain containing 12	1	1	1	1
Mrpl50	mitochondrial ribosomal protein L50	1	0	0	0
Trim2	tripartite motif-containing 2	0	4	0	2
Hlf	hepatic leukemia factor	0	2	0	1
4930503B20Rik	RIKEN cDNA 4930503B20 gene	0	0	1	0
Rgs17	regulator of G-protein signaling 17	0	2	4	2
Reep4	receptor accessory protein 4	0	0	1	0
Gif	gastric intrinsic factor	0	1	0	0
Ms4a6c	membrane-spanning 4-domains, subfamily A, member 6C	0	1	1	3
Cpb1	carboxypeptidase B1 (tissue)	0	0	1	0
Arhgef26	Rho guanine nucleotide exchange factor (GEF) 26	0	3	0	2
Pde3b	phosphodiesterase 3B, cGMP-inhibited	0	2	1	1
Ccdc81	coiled-coil domain containing 81	1	0	0	0
Zfp52	zinc finger protein 52	0	1	0	0
Ms4a4b	membrane-spanning 4-domains, subfamily A, member 4B	0	3	2	1
Gm16039	predicted gene 16039	0	1	0	4
Xlr3c	X-linked lymphocyte-regulated 3C	0	1	1	0
Gm5141	predicted gene 5141	0	2	0	0
Xlr3a	X-linked lymphocyte-regulated 3A	0	1	1	0
Grb2	growth factor receptor bound protein 2	0	1	0	0
Bbc3	BCL2 binding component 3	0	1	0	0
Hao1	hydroxyacid oxidase 1, liver	0	0	1	0
Tmem62	transmembrane protein 62	0	1	0	0
Ept1	ethanolaminephosphotransferase 1 (CDP-ethanolamine-specific)	0	1	0	2
Tmem80	transmembrane protein 80	0	1	0	0
Olfr212	olfactory receptor 212	0	1	0	1
Tph2	tryptophan hydroxylase 2	0	1	0	0
Dnajc5b	DnaJ (Hsp40) homolog, subfamily C, member 5 beta	0	0	1	0
Ifna2	interferon alpha 2	0	0	1	0
5730522E02Rik	RIKEN cDNA 5730522E02 gene	0	1	0	0
Ms4a3	membrane-spanning 4-domains, subfamily A, member 3	0	0	1	0
Dpyd	dihydropyrimidine dehydrogenase	0	1	0	0
Eif4a1	eukaryotic translation initiation factor 4A1	0	0	1	0
C1ql3	C1q-like 3	0	2	0	1
Fam154b	family with sequence similarity 154, member B	0	1	0	0
4930451C15Rik	RIKEN cDNA 4930451C15 gene	1	0	0	0
Hapln1	hyaluronan and proteoglycan link protein 1	2	1	1	1
Map3k2	mitogen-activated protein kinase kinase kinase 2	1	3	0	1
Rab30	RAB30, member RAS oncogene family	0	4	0	2
Phyh	phytanoyl-CoA hydroxylase	0	0	1	1
Dnajc1	DnaJ (Hsp40) homolog, subfamily C, member 1	0	1	1	0
Gcg	glucagon	0	0	1	1
Ankrd37	ankyrin repeat domain 37	0	0	1	0
Zmynd11	zinc finger, MYND domain containing 11	1	0	0	0
Creg2	cellular repressor of E1A-stimulated genes 2	0	0	1	1
Cnbp	cellular nucleic acid binding protein	0	1	0	0
Bmpr2	bone morphogenetic protein receptor, type II (serine/threonine kinase)	1	2	3	2
Ccnc	cyclin C	1	0	1	0
Megf9	multiple EGF-like-domains 9	1	1	0	0
Gm5798	predicted gene 5798	1	0	1	0
Gm4245	predicted gene 4245	0	1	3	2
Gldn	gliomedin	0	2	1	0
Gm21847	predicted gene, 21847	0	0	1	0
Gm3139	predicted gene 3139	0	0	1	0
Hormad2	HORMA domain containing 2	0	0	1	0
Rgs4	regulator of G-protein signaling 4	0	1	1	0
Stt3a	STT3, subunit of the oligosaccharyltransferase complex, homolog A (S. cerevisiae)	0	0	0	0
Churc1	churchill domain containing 1	0	1	0	2
Igsf11	immunoglobulin superfamily, member 11	0	1	0	1
Arsb	arylsulfatase B	0	2	0	0
Guf1	GUF1 GTPase homolog (S. cerevisiae)	1	3	1	1
4930522L14Rik	RIKEN cDNA 4930522L14 gene	0	0	1	0
Tmprss11g	transmembrane protease, serine 11g	0	1	0	0
Syndig1	synapse differentiation inducing 1	0	2	0	2
Gm8879	predicted gene 8879	0	1	0	0
Vps41	vacuolar protein sorting 41 (yeast)	1	0	0	0
Dock4	dedicator of cytokinesis 4	0	1	0	2
Apool	apolipoprotein O-like	0	1	0	0
Btc	betacellulin, epidermal growth factor family member	0	2	0	1
Dclk3	doublecortin-like kinase 3	1	1	0	1
Sema3c	sema domain, immunoglobulin domain (Ig), short basic domain, secreted, (semaphorin) 3C	1	0	0	0
Zfp944	zinc finger protein 944	0	0	1	1
Farp2	FERM, RhoGEF and pleckstrin domain protein 2	0	1	1	1
Ovol2	ovo-like 2 (Drosophila)	0	0	1	0
Parp14	poly (ADP-ribose) polymerase family, member 14	0	1	0	1
Ly6g5b	lymphocyte antigen 6 complex, locus G5B	0	1	0	0
Gm8890	predicted gene 8890	0	1	0	0
Arhgef25	Rho guanine nucleotide exchange factor (GEF) 25	0	1	0	0
Zfp600	zinc finger protein 600	0	4	0	1
Pde6b	phosphodiesterase 6B, cGMP, rod receptor, beta polypeptide	0	0	1	0
Mthfsl	5, 10-methenyltetrahydrofolate synthetase-like	0	2	1	2
Zhx1	zinc fingers and homeoboxes 1	1	0	0	0
Prok1	prokineticin 1	0	1	0	0
Kdm5a	lysine (K)-specific demethylase 5A	0	0	1	2
H2-K1	histocompatibility 2, K1, K region	0	0	1	0
Zfp143	zinc finger protein 143	0	1	0	0
Efnb2	ephrin B2	0	1	1	1
Mbnl3	muscleblind-like 3 (Drosophila)	0	1	0	6
Zfp882	zinc finger protein 882	0	3	0	0
Zbtb1	zinc finger and BTB domain containing 1	1	2	2	3
Snx16	sorting nexin 16	0	3	0	0
Nlgn1	neuroligin 1	1	6	1	6
Aldh5a1	aldhehyde dehydrogenase family 5, subfamily A1	1	1	0	1
Creb5	cAMP responsive element binding protein 5	1	2	0	1
Zfp942	zinc finger protein 942	0	1	1	1
Grin2b	glutamate receptor, ionotropic, NMDA2B (epsilon 2)	2	1	0	3
Gm13242	predicted gene 13242	0	4	0	1
Rraga	Ras-related GTP binding A	0	0	1	0
Plek	pleckstrin	0	1	0	1
Ugt3a2	UDP glycosyltransferases 3 family, polypeptide A2	1	1	1	0
Ocrl	oculocerebrorenal syndrome of Lowe	0	0	1	0
BC030499	cDNA sequence BC030499	0	1	0	0
Rpl22	ribosomal protein L22	0	1	0	0
Ccnb1ip1	cyclin B1 interacting protein 1	0	1	0	2
Fezf1	Fez family zinc finger 1	0	1	0	0
Prss30	protease, serine 30	0	1	0	0
Cry1	cryptochrome 1 (photolyase-like)	0	1	0	0
Etv6	ets variant 6	0	1	0	1
Nxn	nucleoredoxin	2	0	0	0
Zxdc	ZXD family zinc finger C	1	0	0	0
Gabarapl2	gamma-aminobutyric acid (GABA) A receptor-associated protein-like 2	0	1	1	0
4833427G06Rik	RIKEN cDNA 4833427G06 gene	0	0	1	0
Sgcd	sarcoglycan, delta (dystrophin-associated glycoprotein)	1	2	1	5
Zadh2	zinc binding alcohol dehydrogenase, domain containing 2	0	3	0	1
Gm8011	predicted gene 8011	1	0	1	0
Xlr3b	X-linked lymphocyte-regulated 3B	0	1	1	0
Rilpl2	Rab interacting lysosomal protein-like 2	0	0	1	0
Shb	src homology 2 domain-containing transforming protein B	0	0	1	0
Zfp191	zinc finger protein 191	1	1	1	0
Jag2	jagged 2	0	1	0	0
Cldn25	claudin 25	0	1	0	0
Hgf	hepatocyte growth factor	0	3	2	3
2610034M16Rik	RIKEN cDNA 2610034M16 gene	0	1	0	0
Nus1	nuclear undecaprenyl pyrophosphate synthase 1 homolog (S. cerevisiae)	0	2	0	0
Psat1	phosphoserine aminotransferase 1	0	1	0	0
Hs6st3	heparan sulfate 6-O-sulfotransferase 3	0	1	0	1
Mbip	MAP3K12 binding inhibitory protein 1	0	1	0	0
Ttc14	tetratricopeptide repeat domain 14	1	1	0	2
Elovl2	elongation of very long chain fatty acids (FEN1/Elo2, SUR4/Elo3, yeast)-like 2	0	2	0	0
Prkaca	protein kinase, cAMP dependent, catalytic, alpha	0	1	0	0
Pnmal1	PNMA-like 1	0	1	0	0
Tmem260	transmembrane protein 260	1	0	0	1
Insig1	insulin induced gene 1	0	1	0	0
Pias1	protein inhibitor of activated STAT 1	2	0	1	0
Sult1e1	sulfotransferase family 1E, member 1	1	0	1	0
Avpr1a	arginine vasopressin receptor 1A	0	1	0	4
4933402N22Rik	RIKEN cDNA 4933402N22 gene	0	1	0	0
Mad2l1bp	MAD2L1 binding protein	0	0	1	0
Gm14288	predicted gene 14288	0	1	3	12
Gm14431	predicted gene 14431	0	0	2	4
Cox11	cytochrome c oxidase assembly protein 11	0	0	1	2
Fam174a	family with sequence similarity 174, member A	1	1	1	3
Nr2c1	nuclear receptor subfamily 2, group C, member 1	1	0	0	1
Negr1	neuronal growth regulator 1	0	2	1	0
Prelid2	PRELI domain containing 2	0	0	1	0
Gm4631	predicted gene 4631	0	0	5	2
March2	membrane-associated ring finger (C3HC4) 2	0	0	0	0
Atl2	atlastin GTPase 2	1	0	0	4
Qk	quaking	2	2	0	1
Cyyr1	cysteine and tyrosine-rich protein 1	2	5	0	4
Il1a	interleukin 1 alpha	0	1	0	0
Kcnh7	potassium voltage-gated channel, subfamily H (eag-related), member 7	1	1	1	1
6720489N17Rik	RIKEN cDNA 6720489N17 gene	0	2	0	1
Zfp934	zinc finger protein 934	0	1	0	0
Pcdhb21	protocadherin beta 21	0	2	0	1
Rad18	RAD18 homolog (S. cerevisiae)	0	0	0	1
Vps13a	vacuolar protein sorting 13A (yeast)	1	2	0	1
Fzd3	frizzled homolog 3 (Drosophila)	1	1	5	1
Kcnq1	potassium voltage-gated channel, subfamily Q, member 1	0	1	0	0
Lyplal1	lysophospholipase-like 1	1	3	1	0
Dbf4	DBF4 homolog (S. cerevisiae)	1	0	1	6
Rab5c	RAB5C, member RAS oncogene family	0	1	0	0
Tnfsf15	tumor necrosis factor (ligand) superfamily, member 15	0	1	0	1
Acsm3	acyl-CoA synthetase medium-chain family member 3	0	1	0	0
Gm14403	predicted gene 14403	0	0	4	2
Elavl4	ELAV (embryonic lethal, abnormal vision, Drosophila)-like 4 (Hu antigen D)	0	3	0	0
Gm20939	predicted gene, 20939	0	1	1	2
Gm10053	predicted gene 10053	0	0	1	1
Gm5615	predicted gene 5615	0	0	1	2
Gm9747	predicted gene 9747	0	1	0	0
Gprin3	GPRIN family member 3	0	3	2	3
Nufip2	nuclear fragile X mental retardation protein interacting protein 2	2	1	1	1
Mme	membrane metallo endopeptidase	0	1	2	3
Snx10	sorting nexin 10	0	1	0	1
Rmnd5a	required for meiotic nuclear division 5 homolog A (S. cerevisiae)	0	1	1	1
Gm5861	predicted gene 5861	0	1	0	0
E230025N22Rik	Riken cDNA E230025N22 gene	0	1	0	0
8030462N17Rik	RIKEN cDNA 8030462N17 gene	0	2	0	1
Atp5j	ATP synthase, H+ transporting, mitochondrial F0 complex, subunit F	2	1	0	1
A530099J19Rik	RIKEN cDNA A530099J19 gene	1	1	0	0
Lat	linker for activation of T cells	0	1	0	0
Polr3k	polymerase (RNA) III (DNA directed) polypeptide K	0	1	1	1
Ints10	integrator complex subunit 10	0	1	0	0
Gab1	growth factor receptor bound protein 2-associated protein 1	0	2	0	0
1700049G17Rik	RIKEN cDNA 1700049G17 gene	0	0	1	3
Capn10	calpain 10	0	0	1	0
AK010878	cDNA sequence AK010878	0	1	0	0
Adam29	a disintegrin and metallopeptidase domain 29	0	0	1	0
Lrit2	leucine-rich repeat, immunoglobulin-like and transmembrane domains 2	1	0	0	0
Gm10244	predicted gene 10244	0	1	0	0
Plekha3	pleckstrin homology domain-containing, family A (phosphoinositide binding specific) member 3	1	0	1	1
AA792892	expressed sequence AA792892	0	0	1	0
Snx9	sorting nexin 9	0	1	0	0
Scnn1g	sodium channel, nonvoltage-gated 1 gamma	0	1	0	1
Ap1s2	adaptor-related protein complex 1, sigma 2 subunit	0	1	0	2
Cdca2	cell division cycle associated 2	1	1	0	0
Mpv17l	Mpv17 transgene, kidney disease mutant-like	0	1	0	3
Usp25	ubiquitin specific peptidase 25	0	1	0	1
1300002K09Rik	RIKEN cDNA 1300002K09 gene	0	1	0	0
A830018L16Rik	RIKEN cDNA A830018L16 gene	1	3	0	1
Pald1	phosphatase domain containing, paladin 1	0	0	1	1
Grpel2	GrpE-like 2, mitochondrial	2	0	0	1
Gm8857	predicted gene 8857	0	1	0	0
Trhr	thyrotropin releasing hormone receptor	1	2	0	1
Gm2381	predicted gene 2381	0	3	1	6
Cyp3a16	cytochrome P450, family 3, subfamily a, polypeptide 16	0	0	1	0
Mfap3l	microfibrillar-associated protein 3-like	0	3	0	1
Eif3j1	eukaryotic translation initiation factor 3, subunit J1	1	0	0	2
RP23-113N18.1		0	3	1	1
Cpt1a	carnitine palmitoyltransferase 1a, liver	0	0	1	1
AA474408	expressed sequence AA474408	0	1	2	1
Trim61	tripartite motif-containing 61	0	0	1	2
Csrnp3	cysteine-serine-rich nuclear protein 3	1	1	2	2
Ptprn2	protein tyrosine phosphatase, receptor type, N polypeptide 2	0	1	0	0
Nrarp	Notch-regulated ankyrin repeat protein	0	1	0	0
Nudt12	nudix (nucleoside diphosphate linked moiety X)-type motif 12	1	1	0	3
Hook3	hook homolog 3 (Drosophila)	2	0	2	3
Rabgef1	RAB guanine nucleotide exchange factor (GEF) 1	0	1	0	0
Mid2	midline 2	1	0	0	1
March1	membrane-associated ring finger (C3HC4) 1	1	0	1	1
Zkscan17	zinc finger with KRAB and SCAN domains 17	0	2	0	0
Dennd4c	DENN/MADD domain containing 4C	1	0	0	1
Ust	uronyl-2-sulfotransferase	1	0	0	0
Pira2	paired-Ig-like receptor A2	0	1	0	1
Acvr1b	activin A receptor, type 1B	1	1	0	0
Npy2r	neuropeptide Y receptor Y2	0	1	1	0
Asb8	ankyrin repeat and SOCS box-containing 8	1	0	0	0
Zfp607	zinc finger proten 607	1	3	1	4
mt-Nd6	mitochondrially encoded NADH dehydrogenase 6	0	2	1	1
Ndufaf4	NADH dehydrogenase (ubiquinone) 1 alpha subcomplex, assembly factor 4	1	0	0	0
Adm2	adrenomedullin 2	0	0	1	0
Trove2	TROVE domain family, member 2	1	3	0	3
Plcxd2	phosphatidylinositol-specific phospholipase C, X domain containing 2	0	1	1	2
Gm9978	predicted gene 9978	0	0	1	1
Hes3	hairy and enhancer of split 3 (Drosophila)	0	0	1	0
Zfp935	zinc finger protein 935	1	1	0	1
P2ry14	purinergic receptor P2Y, G-protein coupled, 14	0	0	1	0
Vmn1r43	vomeronasal 1 receptor 43	0	1	1	1
Sntg2	syntrophin, gamma 2	1	0	0	0
2700062C07Rik	RIKEN cDNA 2700062C07 gene	0	0	1	1
Ctla2b	cytotoxic T lymphocyte-associated protein 2 beta	0	0	1	0
Adhfe1	alcohol dehydrogenase, iron containing, 1	0	2	0	0
Catsper2	cation channel, sperm associated 2	1	0	0	0
Ocln	occludin	1	0	0	1
Ube2h	ubiquitin-conjugating enzyme E2H	0	0	1	0
Gm9008	predicted pseudogene 9008	0	0	1	0
Yy2	Yy2 transcription factor	0	1	0	0
Gm14443	predicted gene 14443	0	0	2	2
Klk10	kallikrein related-peptidase 10	0	1	0	0
Grem1	gremlin 1	1	1	1	2
Gm17641	predicted gene, 17641	0	1	1	3
Tnfsf18	tumor necrosis factor (ligand) superfamily, member 18	0	0	1	0
Ino80d	INO80 complex subunit D	0	5	1	2
Chic1	cysteine-rich hydrophobic domain 1	0	3	0	2
Ugt2b35	UDP glucuronosyltransferase 2 family, polypeptide B35	0	1	0	3
Ogfrl1	opioid growth factor receptor-like 1	0	3	0	1
Carhsp1	calcium regulated heat stable protein 1	0	1	0	0
Arnt	aryl hydrocarbon receptor nuclear translocator	0	1	0	0
Il17rb	interleukin 17 receptor B	0	0	0	0
Fam208a	family with sequence similarity 208, member A	0	1	0	0
Cpe	carboxypeptidase E	0	0	1	0
Gm6465	predicted gene 6465	0	1	0	0
Dmrtb1	DMRT-like family B with proline-rich C-terminal, 1	0	1	0	0
Cabp4	calcium binding protein 4	0	1	0	1
A730015C16Rik	RIKEN cDNA A730015C16 gene	0	0	1	0
Acss2	acyl-CoA synthetase short-chain family member 2	0	0	1	0
Entpd1	ectonucleoside triphosphate diphosphohydrolase 1	1	0	0	1
Sirt1	sirtuin 1	0	1	1	0
Asrgl1	asparaginase like 1	0	1	0	1
Ncald	neurocalcin delta	0	2	0	2
Golga7	golgi autoantigen, golgin subfamily a, 7	0	1	1	0
Pde3a	phosphodiesterase 3A, cGMP inhibited	0	3	1	3
Tmem169	transmembrane protein 169	0	0	2	0
Sema3d	sema domain, immunoglobulin domain (Ig), short basic domain, secreted, (semaphorin) 3D	1	2	0	0
Cyp3a44	cytochrome P450, family 3, subfamily a, polypeptide 44	0	0	2	0
Dach1	dachshund 1 (Drosophila)	0	1	0	0
Pcmtd2	protein-L-isoaspartate (D-aspartate) O-methyltransferase domain containing 2	0	1	0	0
Nkx1-2	NK1 transcription factor related, locus 2 (Drosophila)	1	0	0	1
Pmp2	peripheral myelin protein 2	0	0	1	0
Gpr39	G protein-coupled receptor 39	0	1	1	0
Sf3a1	splicing factor 3a, subunit 1	1	0	0	1
Herpud2	HERPUD family member 2	0	0	1	0
4833403I15Rik	RIKEN cDNA 4833403I15 gene	1	0	1	0
Rab6a	RAB6A, member RAS oncogene family	1	0	0	0
Uevld	UEV and lactate/malate dehyrogenase domains	1	1	0	0
Zfp800	zinc finger protein 800	0	1	1	1
Pir	pirin	0	1	0	0
Arhgef3	Rho guanine nucleotide exchange factor (GEF) 3	1	0	0	0
Tmem220	transmembrane protein 220	0	1	0	0
Gpc4	glypican 4	0	1	1	0
Golim4	golgi integral membrane protein 4	0	2	1	0
Slco5a1	solute carrier organic anion transporter family, member 5A1	1	1	2	0
Onecut1	one cut domain, family member 1	1	0	0	1
Eomes	eomesodermin homolog (Xenopus laevis)	0	1	0	0
Scoc	short coiled-coil protein	0	0	1	1
Rho	rhodopsin	0	1	0	0
Dse	dermatan sulfate epimerase	0	1	0	0
Ctxn3	cortexin 3	0	1	0	1
Nlrp1a	NLR family, pyrin domain containing 1A	1	0	1	2
Lrrc19	leucine rich repeat containing 19	0	1	0	1
Zfyve27	zinc finger, FYVE domain containing 27	0	1	0	0
Mospd2	motile sperm domain containing 2	2	0	0	0
Abcg2	ATP-binding cassette, sub-family G (WHITE), member 2	0	0	1	2
Eda2r	ectodysplasin A2 receptor	1	1	0	2
Tacc1	transforming, acidic coiled-coil containing protein 1	0	2	0	0
Bmf	BCL2 modifying factor	1	1	0	0
Sft2d3	SFT2 domain containing 3	0	1	0	0
Ino80c	INO80 complex subunit C	0	1	1	0
Clec1b	C-type lectin domain family 1, member b	0	0	2	2
Cyp2c39	cytochrome P450, family 2, subfamily c, polypeptide 39	1	0	0	0
Zdhhc21	zinc finger, DHHC domain containing 21	0	3	0	1
Tdrkh	tudor and KH domain containing protein	1	0	0	0
Olfr78	olfactory receptor 78	0	0	1	0
Elovl4	elongation of very long chain fatty acids (FEN1/Elo2, SUR4/Elo3, yeast)-like 4	0	1	1	0
Gm156	predicted gene 156	0	2	0	0
4930415F15Rik	RIKEN cDNA 4930415F15 gene	1	2	0	2
Vps35	vacuolar protein sorting 35	0	1	0	1
Neurog3	neurogenin 3	0	1	0	0
Ttc21b	tetratricopeptide repeat domain 21B	1	1	0	0
Crem	cAMP responsive element modulator	0	1	2	2
Slc16a7	solute carrier family 16 (monocarboxylic acid transporters), member 7	2	2	0	4
Clec4a3	C-type lectin domain family 4, member a3	0	0	1	1
Mep1a	meprin 1 alpha	0	1	0	0
Gm10033	predicted gene 10033	0	0	1	6
Gm13247	predicted gene 13247	0	1	0	1
Pdha2	pyruvate dehydrogenase E1 alpha 2	0	0	1	0
Tab3	TGF-beta activated kinase 1/MAP3K7 binding protein 3	1	1	0	0
Ggt6	gamma-glutamyltransferase 6	0	1	0	0
Gm3259	predicted gene 3259	0	0	1	0
Gm14412	predicted gene 14412	0	0	3	3
Ap1m2	adaptor protein complex AP-1, mu 2 subunit	0	1	0	0
Mrc1	mannose receptor, C type 1	0	0	3	1
Usp44	ubiquitin specific peptidase 44	0	1	0	0
Sec24b	Sec24 related gene family, member B (S. cerevisiae)	1	1	0	3
Iigp1	interferon inducible GTPase 1	0	0	1	0
Gm608	predicted gene 608	0	3	1	1
Chml	choroideremia-like	1	0	0	1
Cnot6	CCR4-NOT transcription complex, subunit 6	0	2	0	1
Rnls	renalase, FAD-dependent amine oxidase	0	1	0	1
Tmpo	thymopoietin	0	0	2	1
Erbb4	v-erb-a erythroblastic leukemia viral oncogene homolog 4 (avian)	1	1	2	1
Fam65b	family with sequence similarity 65, member B	0	1	0	1
Tcf4	transcription factor 4	0	1	1	1
Arhgap6	Rho GTPase activating protein 6	1	0	0	0
Gm7008	predicted gene 7008	1	0	0	0
Aldh1l2	aldehyde dehydrogenase 1 family, member L2	1	0	0	0
Vps36	vacuolar protein sorting 36 (yeast)	2	0	0	1
Pou3f2	POU domain, class 3, transcription factor 2	0	3	0	0
Dnah5	dynein, axonemal, heavy chain 5	0	3	0	0
Fam160b2	family with sequence similarity 160, member B2	0	3	0	0
Gucy2e	guanylate cyclase 2e	2	0	0	1
Ptprt	protein tyrosine phosphatase, receptor type, T	0	1	1	2
Rorb	RAR-related orphan receptor beta	1	1	1	1
Fam26d	family with sequence similarity 26, member D	0	1	1	1
Gm10295	predicted gene 10295	0	1	0	1
Vmn1r132	vomeronasal 1 receptor 132	0	0	1	0
Kcnd3	potassium voltage-gated channel, Shal-related family, member 3	0	3	0	0
Gm1553	predicted gene 1553	0	1	0	0
Slc10a7	solute carrier family 10 (sodium/bile acid cotransporter family), member 7	0	1	0	1
Cog6	component of oligomeric golgi complex 6	0	1	0	0
Cldn4	claudin 4	0	1	0	0
Cblb	Casitas B-lineage lymphoma b	0	1	1	0
Gata6	GATA binding protein 6	1	2	0	1
Zscan30	zinc finger and SCAN domain containing 30	0	1	0	3
Slc4a4	solute carrier family 4 (anion exchanger), member 4	0	2	2	1
Slc33a1	solute carrier family 33 (acetyl-CoA transporter), member 1	0	1	1	1
Ppp1r16b	protein phosphatase 1, regulatory (inhibitor) subunit 16B	0	3	0	2
Iqgap2	IQ motif containing GTPase activating protein 2	0	1	0	0
Aspm	asp (abnormal spindle)-like, microcephaly associated (Drosophila)	0	1	0	0
Pogk	pogo transposable element with KRAB domain	1	1	1	0
Zdhhc24	zinc finger, DHHC domain containing 24	1	0	0	0
Fam199x	family with sequence similarity 199, X-linked	2	1	0	1
Kitl	kit ligand	0	2	0	1
Cacna2d1	calcium channel, voltage-dependent, alpha2/delta subunit 1	0	2	3	1
Zfhx3	zinc finger homeobox 3	0	3	0	2
5430403G16Rik	RIKEN cDNA 5430403G16 gene	0	1	0	1
Gcnt7	glucosaminyl (N-acetyl) transferase family member 7	1	0	0	0
Vmn1r148	vomeronasal 1 receptor 148	0	0	1	0
Me1	malic enzyme 1, NADP(+)-dependent, cytosolic	0	1	1	1
Oit3	oncoprotein induced transcript 3	0	1	0	0
Gm7233	predicted gene 7233	1	0	0	0
4930524B15Rik	RIKEN cDNA 4930524B15 gene	0	1	0	0
Trib1	tribbles homolog 1 (Drosophila)	0	2	0	0
Cdk15	cyclin-dependent kinase 15	1	0	0	0
Tmc8	transmembrane channel-like gene family 8	0	0	1	0
Zfp146	zinc finger protein 146	0	0	1	0
Abcb7	ATP-binding cassette, sub-family B (MDR/TAP), member 7	1	1	1	1
Cycs	cytochrome c, somatic	0	0	2	2
Bst1	bone marrow stromal cell antigen 1	0	0	0	2
Med1	mediator complex subunit 1	1	0	0	1
Fat3	FAT tumor suppressor homolog 3 (Drosophila)	0	3	0	2
Hbb-y	hemoglobin Y, beta-like embryonic chain	0	0	1	0
Hs3st4	heparan sulfate (glucosamine) 3-O-sulfotransferase 4	1	0	1	2
Ubald2	UBA-like domain containing 2	0	0	1	0
Cped1	cadherin-like and PC-esterase domain containing 1	1	0	0	1
Ubr4	ubiquitin protein ligase E3 component n-recognin 4	0	1	0	0
Eid2b	EP300 interacting inhibitor of differentiation 2B	1	0	1	0
Nt5c1a	5'-nucleotidase, cytosolic IA	0	4	1	2
Klhl2	kelch-like 2, Mayven	0	2	1	0
Thumpd1	THUMP domain containing 1	0	1	0	0
Lnx1	ligand of numb-protein X 1	0	0	1	2
Pex7	peroxisomal biogenesis factor 7	1	3	0	0
Fut9	fucosyltransferase 9	1	3	0	2
Cbs	cystathionine beta-synthase	0	1	0	0
Rem1	rad and gem related GTP binding protein 1	0	0	1	1
Zfp735	zinc finger protein 735	1	1	0	0
Trim30d	tripartite motif-containing 30D	0	1	1	0
Rad21l	RAD21-like (S. pombe)	0	1	0	0
C87414	expressed sequence C87414	0	0	1	1
Susd1	sushi domain containing 1	0	0	2	0
Spopl	speckle-type POZ protein-like	0	3	1	0
Sorl1	sortilin-related receptor, LDLR class A repeats-containing	1	0	0	0
Usp37	ubiquitin specific peptidase 37	1	1	1	1
Zfp69	zinc finger protein 69	0	0	1	1
Arhgap15	Rho GTPase activating protein 15	1	0	0	0
Ddah1	dimethylarginine dimethylaminohydrolase 1	0	1	0	1
Aspn	asporin	0	0	1	2
Slc22a6	solute carrier family 22 (organic anion transporter), member 6	1	0	0	0
Zfp955a	zinc finger protein 955A	0	1	0	1
Cyp3a41a	cytochrome P450, family 3, subfamily a, polypeptide 41A	0	0	2	0
Gm9125	predicted gene 9125	0	0	1	0
Lce3a	late cornified envelope 3A	0	0	1	0
Klhdc1	kelch domain containing 1	0	1	0	0
Gm9117	predicted pseudogene 9117	0	0	1	0
Cyp3a41b	cytochrome P450, family 3, subfamily a, polypeptide 41B	0	0	2	0
Ly6h	lymphocyte antigen 6 complex, locus H	0	1	0	0
Unc5d	unc-5 homolog D (C. elegans)	1	1	1	1
Cmtm4	CKLF-like MARVEL transmembrane domain containing 4	1	1	1	1
Crebzf	CREB/ATF bZIP transcription factor	0	1	0	5
Rassf8	Ras association (RalGDS/AF-6) domain family (N-terminal) member 8	1	1	1	2
Olfm3	olfactomedin 3	0	4	0	1
Gm9804	predicted gene 9804	1	0	0	2
Kctd16	potassium channel tetramerisation domain containing 16	1	3	1	3
Pggt1b	protein geranylgeranyltransferase type I, beta subunit	1	2	1	1
4932411E22Rik	RIKEN cDNA 4932411E22 gene	1	2	0	1
Katnbl1	katanin p80 subunit B like 1	2	0	0	1
2610305D13Rik	RIKEN cDNA 2610305D13 gene	0	1	2	0
Arl11	ADP-ribosylation factor-like 11	1	0	1	1
Slc1a2	solute carrier family 1 (glial high affinity glutamate transporter), member 2	2	2	0	2
Ube2b	ubiquitin-conjugating enzyme E2B	0	0	1	0
Mrgprb2	MAS-related GPR, member B2	0	0	1	0
P2ry10	purinergic receptor P2Y, G-protein coupled 10	0	2	1	0
Lilra6	leukocyte immunoglobulin-like receptor, subfamily A (with TM domain), member 6	0	3	0	0
Sim1	single-minded homolog 1 (Drosophila)	0	1	1	1
1700049E17Rik1	RIKEN cDNA 1700049E17 gene, gene 1	1	0	0	0
Tubal3	tubulin, alpha-like 3	0	2	0	1
Kcnj3	potassium inwardly-rectifying channel, subfamily J, member 3	0	0	1	0
Il17re	interleukin 17 receptor E	0	0	1	0
Epha3	Eph receptor A3	0	1	1	0
Taok1	TAO kinase 1	1	1	0	3
Chpt1	choline phosphotransferase 1	0	2	0	0
Ubap1	ubiquitin-associated protein 1	1	0	0	0
Utp15	UTP15, U3 small nucleolar ribonucleoprotein, homolog (yeast)	0	2	2	0
Slc23a1	solute carrier family 23 (nucleobase transporters), member 1	0	1	0	0
Wnt5a	wingless-related MMTV integration site 5A	0	2	2	3
Gm9875	predicted gene 9875	1	0	0	0
1700034J05Rik	RIKEN cDNA 1700034J05 gene	0	1	0	0
Sult6b1	sulfotransferase family, cytosolic, 6B, member 1	0	0	1	0
Grhl2	grainyhead-like 2 (Drosophila)	0	1	0	0
Tcte2	t-complex-associated testis expressed 2	0	0	1	0
Eaf1	ELL associated factor 1	1	0	1	0
Speer4e	spermatogenesis associated glutamate (E)-rich protein 4e	0	0	1	1
Tdpoz1	TD and POZ domain containing 1	0	0	1	0
Crabp1	cellular retinoic acid binding protein I	0	0	1	0
Clip1	CAP-GLY domain containing linker protein 1	0	1	1	0
Nedd1	neural precursor cell expressed, developmentally down-regulated gene 1	0	1	1	0
1700011H14Rik	RIKEN cDNA 1700011H14 gene	0	0	1	1
Hs3st3b1	heparan sulfate (glucosamine) 3-O-sulfotransferase 3B1	0	1	0	2
Stox2	storkhead box 2	0	3	0	3
Tmem126b	transmembrane protein 126B	0	0	1	2
Appbp2	amyloid beta precursor protein (cytoplasmic tail) binding protein 2	0	2	0	1
Pex2	peroxisomal biogenesis factor 2	0	0	1	0
Zfp938	zinc finger protein 938	1	0	0	0
Cldn18	claudin 18	0	0	1	2
Abi2	abl-interactor 2	0	2	1	3
Atp1b3	ATPase, Na+/K+ transporting, beta 3 polypeptide	0	1	0	0
Phox2b	paired-like homeobox 2b	0	1	0	0
Ugdh	UDP-glucose dehydrogenase	0	1	0	1
Epc2	enhancer of polycomb homolog 2 (Drosophila)	1	0	0	0
Ubtfl1	upstream binding transcription factor, RNA polymerase I-like 1	0	0	1	2
Manea	mannosidase, endo-alpha	1	0	0	1
Slc22a21	solute carrier family 22 (organic cation transporter), member 21	0	1	0	0
Lpxn	leupaxin	0	0	1	0
Gm6526	predicted gene 6526	1	0	0	0
Klrc1	killer cell lectin-like receptor subfamily C, member 1	0	1	0	1
Rnf40	ring finger protein 40	0	0	1	0
Ptgfr	prostaglandin F receptor	0	1	1	2
BC052040	cDNA sequence BC052040	0	1	0	0
Kctd4	potassium channel tetramerisation domain containing 4	1	1	0	2
Vgll3	vestigial like 3 (Drosophila)	0	2	0	2
Chek1	checkpoint kinase 1	0	0	3	1
Ndufab1	NADH dehydrogenase (ubiquinone) 1, alpha/beta subcomplex, 1	1	0	0	0
Lonrf1	LON peptidase N-terminal domain and ring finger 1	1	2	0	0
Zfp652	zinc finger protein 652	0	3	1	2
Sntb1	syntrophin, basic 1	0	1	0	2
Iqca	IQ motif containing with AAA domain	0	0	1	0
Slc14a1	solute carrier family 14 (urea transporter), member 1	0	1	1	0
Trim52	tripartite motif-containing 52	0	0	1	1
Rpe	ribulose-5-phosphate-3-epimerase	1	0	0	1
Mtcp1	mature T cell proliferation 1	0	2	0	0
Hist1h4k	histone cluster 1, H4k	1	0	0	3
Kpnb1	karyopherin (importin) beta 1	0	1	0	0
Mdc1	mediator of DNA damage checkpoint 1	0	0	1	1
Crispld1	cysteine-rich secretory protein LCCL domain containing 1	0	1	3	6
Glis3	GLIS family zinc finger 3	1	1	1	1
St8sia4	ST8 alpha-N-acetyl-neuraminide alpha-2,8-sialyltransferase 4	0	2	0	2
Ppp2r5e	protein phosphatase 2, regulatory subunit B', epsilon	1	0	1	0
Ufd1l	ubiquitin fusion degradation 1 like	1	0	0	0
Gm7276	predicted gene 7276	0	1	0	0
Rai2	retinoic acid induced 2	0	0	1	0
Sult1c1	sulfotransferase family, cytosolic, 1C, member 1	0	0	1	0
Bpifa5	BPI fold containing family A, member 5	0	0	1	0
Prkrir	protein-kinase, interferon-inducible double stranded RNA dependent inhibitor, repressor of (P58 repressor)	0	1	0	0
Mettl21a	methyltransferase like 21A	0	1	1	1
C330007P06Rik	RIKEN cDNA C330007P06 gene	0	0	1	0
Gm8104	predicted gene 8104	1	0	0	0
Ciao1	cytosolic iron-sulfur protein assembly 1	1	1	1	0
Hs2st1	heparan sulfate 2-O-sulfotransferase 1	1	1	2	4
Antxr2	anthrax toxin receptor 2	1	0	0	1
Colec10	collectin sub-family member 10	2	1	0	2
Tmed9	transmembrane emp24 protein transport domain containing 9	0	1	0	0
Spire1	spire homolog 1 (Drosophila)	0	1	0	1
Harbi1	harbinger transposase derived 1	0	1	0	0
Npr3	natriuretic peptide receptor 3	0	1	1	1
Celf5	CUGBP, Elav-like family member 5	1	1	0	0
2810403A07Rik	RIKEN cDNA 2810403A07 gene	1	0	0	0
Slc18a2	solute carrier family 18 (vesicular monoamine), member 2	1	1	0	0
Ace3	angiotensin I converting enzyme (peptidyl-dipeptidase A) 3	1	1	0	0
Olfr1133	olfactory receptor 1133	1	1	0	1
Naip6	NLR family, apoptosis inhibitory protein 6	1	1	0	1
Yy1	YY1 transcription factor	0	1	0	0
Atp6v1g2	ATPase, H+ transporting, lysosomal V1 subunit G2	0	1	0	0
Megf10	multiple EGF-like-domains 10	0	2	0	1
Kcnq3	potassium voltage-gated channel, subfamily Q, member 3	0	1	3	1
Gm14322	predicted gene 14322	0	0	3	5
Met	met proto-oncogene	0	2	1	1
Spin4	spindlin family, member 4	0	1	0	1
F830045P16Rik	RIKEN cDNA F830045P16 gene	0	1	0	0
Peg10	paternally expressed 10	1	1	0	2
Chuk	conserved helix-loop-helix ubiquitous kinase	0	1	0	1
Dck	deoxycytidine kinase	0	1	0	0
Fmo2	flavin containing monooxygenase 2	1	0	0	1
Fsd1l	fibronectin type III and SPRY domain containing 1-like	2	0	0	0
Ugt2b34	UDP glucuronosyltransferase 2 family, polypeptide B34	0	1	2	0
Ctbp1	C-terminal binding protein 1	0	2	0	1
Rbm7	RNA binding motif protein 7	0	1	0	0
Atxn7	ataxin 7	1	1	0	0
Pdgfd	platelet-derived growth factor, D polypeptide	0	2	1	0
Gbp9	guanylate-binding protein 9	1	1	0	1
Srd5a2	steroid 5 alpha-reductase 2	0	1	0	2
Tmem183a	transmembrane protein 183A	0	0	1	0
Mpp6	membrane protein, palmitoylated 6 (MAGUK p55 subfamily member 6)	0	0	1	0
Tmem177	transmembrane protein 177	0	0	1	2
Pik3ca	phosphatidylinositol 3-kinase, catalytic, alpha polypeptide	1	2	0	2
D10Bwg1379e	DNA segment, Chr 10, Brigham & Women's Genetics 1379 expressed	0	3	0	2
Timd4	T cell immunoglobulin and mucin domain containing 4	0	1	0	0
Mfsd7b	major facilitator superfamily domain containing 7B	0	1	0	0
St8sia6	ST8 alpha-N-acetyl-neuraminide alpha-2,8-sialyltransferase 6	0	0	1	4
Atp8a1	ATPase, aminophospholipid transporter (APLT), class I, type 8A, member 1	1	1	0	3
Rtkn2	rhotekin 2	0	0	0	0
Ifi44	interferon-induced protein 44	0	1	0	0
Gp49a	glycoprotein 49 A	0	0	1	1
Kif16b	kinesin family member 16B	0	1	0	0
Snw1	SNW domain containing 1	0	0	1	0
Unk	unkempt homolog (Drosophila)	0	1	0	0
Myof	myoferlin	0	1	1	0
Tbx20	T-box 20	1	1	0	1
Zfp345	zinc finger protein 345	0	1	4	1
D130040H23Rik	RIKEN cDNA D130040H23 gene	0	1	3	5
Mrgprb1	MAS-related GPR, member B1	1	0	0	1
Kpna3	karyopherin (importin) alpha 3	1	1	0	0
Smarcc1	SWI/SNF related, matrix associated, actin dependent regulator of chromatin, subfamily c, member 1	0	1	0	2
Ccdc15	coiled-coil domain containing 15	2	0	0	2
Fam198b	family with sequence similarity 198, member B	1	1	0	1
Rad54l2	RAD54 like 2 (S. cerevisiae)	0	2	1	0
B630019K06Rik	RIKEN cDNA B630019K06 gene	0	1	0	0
Nptn	neuroplastin	0	1	0	0
Psd3	pleckstrin and Sec7 domain containing 3	1	0	2	1
Ccr1	chemokine (C-C motif) receptor 1	0	1	1	0
Tead1	TEA domain family member 1	0	1	3	0
H2-M10.6	histocompatibility 2, M region locus 10.6	0	0	1	0
Slc17a9	solute carrier family 17, member 9	0	1	0	0
Slc30a8	solute carrier family 30 (zinc transporter), member 8	0	1	0	0
Nudt10	nudix (nucleoside diphosphate linked moiety X)-type motif 10	0	1	0	1
Cxxc4	CXXC finger 4	0	1	1	1
Mmp20	matrix metallopeptidase 20 (enamelysin)	0	0	1	0
Defb12	defensin beta 12	0	1	0	0
D5Ertd577e	DNA segment, Chr 5, ERATO Doi 577, expressed	0	0	1	0
Dazap2	DAZ associated protein 2	0	1	0	0
Gm14410	predicted gene 14410	0	0	4	7
Hsf3	heat shock transcription factor 3	0	1	0	0
Gm2832	predicted gene 2832	1	0	0	0
Gpr165	G protein-coupled receptor 165	0	2	2	1
Ube3a	ubiquitin protein ligase E3A	0	2	1	1
Sgk3	serum/glucocorticoid regulated kinase 3	0	1	0	1
Rsbn1	rosbin, round spermatid basic protein 1	1	2	1	2
Zxdb	zinc finger, X-linked, duplicated B	1	0	0	0
Usp7	ubiquitin specific peptidase 7	0	1	0	1
Gch1	GTP cyclohydrolase 1	0	1	0	1
Trat1	T cell receptor associated transmembrane adaptor 1	0	2	1	0
Rsg1	REM2 and RAB-like small GTPase 1	0	2	0	1
Fam71f2	family with sequence similarity 71, member F2	0	2	0	0
Cyp3a13	cytochrome P450, family 3, subfamily a, polypeptide 13	0	1	1	1
Ankrd45	ankyrin repeat domain 45	2	1	0	0
Tmem229a	transmembrane protein 229A	0	1	2	0
Igf1r	insulin-like growth factor I receptor	1	1	0	0
Ddhd2	DDHD domain containing 2	1	0	0	0
Fam129a	family with sequence similarity 129, member A	1	1	0	1
Bloc1s6	biogenesis of lysosomal organelles complex-1, subunit 6, pallidin	0	3	0	0
Cd226	CD226 antigen	1	0	0	0
Prkaa2	protein kinase, AMP-activated, alpha 2 catalytic subunit	0	2	1	2
Pbx1	pre B cell leukemia homeobox 1	0	2	0	1
Idh3a	isocitrate dehydrogenase 3 (NAD+) alpha	0	1	0	1
Nbeal1	neurobeachin like 1	0	1	3	1
Neurog2	neurogenin 2	0	1	0	0
Ip6k3	inositol hexaphosphate kinase 3	0	1	0	1
Zfp943	zinc finger prtoein 943	0	0	1	0
Tmem88	transmembrane protein 88	0	2	0	0
Pi15	peptidase inhibitor 15	0	2	2	4
Stam	signal transducing adaptor molecule (SH3 domain and ITAM motif) 1	0	3	1	2
Ddr2	discoidin domain receptor family, member 2	1	1	0	4
Pcbp3	poly(rC) binding protein 3	0	0	1	0
Prkcsh	protein kinase C substrate 80K-H	0	0	1	0
Rbbp6	retinoblastoma binding protein 6	0	1	0	2
Cep76	centrosomal protein 76	0	1	2	1
Klhl8	kelch-like 8	0	0	1	1
Zcchc18	zinc finger, CCHC domain containing 18	0	1	1	0
B230217C12Rik	RIKEN cDNA B230217C12 gene	1	0	0	0
2510009E07Rik	RIKEN cDNA 2510009E07 gene	0	2	0	0
Mlh3	mutL homolog 3 (E coli)	0	1	0	0
Rb1cc1	RB1-inducible coiled-coil 1	1	0	0	0
Il18rap	interleukin 18 receptor accessory protein	0	1	0	1
Sult1d1	sulfotransferase family 1D, member 1	1	2	0	2
Nhs	Nance-Horan syndrome (human)	0	1	0	0
Rbfox1	RNA binding protein, fox-1 homolog (C. elegans) 1	0	1	1	2
Fam81a	family with sequence similarity 81, member A	0	1	0	1
Echdc3	enoyl Coenzyme A hydratase domain containing 3	1	0	0	1
Kctd12	potassium channel tetramerisation domain containing 12	0	2	1	2
Zfp933	zinc finger protein 933	0	1	0	0
Ptprz1	protein tyrosine phosphatase, receptor type Z, polypeptide 1	0	1	0	0
Ttbk2	tau tubulin kinase 2	2	0	0	1
Zfp65	zinc finger protein 65	0	1	0	0
Slx4ip	SLX4 interacting protein	0	0	1	1
Arsk	arylsulfatase K	1	0	0	1
Wdr72	WD repeat domain 72	1	0	1	1
Ide	insulin degrading enzyme	0	0	1	1
Tppp	tubulin polymerization promoting protein	1	0	1	0
Tnfsf10	tumor necrosis factor (ligand) superfamily, member 10	0	2	1	1
Arl5b	ADP-ribosylation factor-like 5B	0	2	0	0
Zic3	zinc finger protein of the cerebellum 3	1	0	1	0
Socs6	suppressor of cytokine signaling 6	0	2	1	4
Saa4	serum amyloid A 4	0	1	0	0
Hoxb4	homeobox B4	0	2	0	0
Samd5	sterile alpha motif domain containing 5	0	1	0	2
Rnf20	ring finger protein 20	0	1	0	3
Dpt	dermatopontin	1	0	0	2
Mboat4	membrane bound O-acyltransferase domain containing 4	0	0	1	0
Slc7a11	solute carrier family 7 (cationic amino acid transporter, y+ system), member 11	0	2	1	1
Slc40a1	solute carrier family 40 (iron-regulated transporter), member 1	0	1	0	0
Ipo11	importin 11	0	0	1	0
Rhoh	ras homolog gene family, member H	0	0	1	2
Fbxo4	F-box protein 4	1	0	1	1
Edil3	EGF-like repeats and discoidin I-like domains 3	0	0	2	3
Scamp1	secretory carrier membrane protein 1	0	1	0	0
Acer2	alkaline ceramidase 2	1	0	0	2
Mob3c	MOB kinase activator 3C	0	1	0	0
Armc4	armadillo repeat containing 4	1	0	1	1
Serpinf2	serine (or cysteine) peptidase inhibitor, clade F, member 2	0	1	0	0
Atl3	atlastin GTPase 3	1	1	0	1
Ralgps2	Ral GEF with PH domain and SH3 binding motif 2	0	2	1	1
Dnajb5	DnaJ (Hsp40) homolog, subfamily B, member 5	0	1	0	0
Yod1	YOD1 OTU deubiquitinating enzyme 1 homologue (S. cerevisiae)	1	1	0	1
Cul5	cullin 5	1	2	1	0
Serpina3j	serine (or cysteine) peptidase inhibitor, clade A (alpha-1 antiproteinase, antitrypsin), member 3J	0	0	1	0
Ndrg2	N-myc downstream regulated gene 2	0	1	0	1
Gm8882	predicted gene 8882	0	0	1	0
Gm3336	predicted gene 3336	0	1	0	0
Mrrf	mitochondrial ribosome recycling factor	0	0	0	0
Fhl5	four and a half LIM domains 5	0	0	1	1
Itgb6	integrin beta 6	0	1	0	1
Nqo2	NAD(P)H dehydrogenase, quinone 2	1	0	1	0
Tmem170b	transmembrane protein 170B	0	1	1	1
Rybp	RING1 and YY1 binding protein	1	0	0	3
Nlk	nemo like kinase	0	0	1	0
Nsun2	NOL1/NOP2/Sun domain family member 2	0	3	0	0
Aqp4	aquaporin 4	0	1	0	0
Ankrd50	ankyrin repeat domain 50	1	1	0	1
Arid4b	AT rich interactive domain 4B (RBP1-like)	0	1	0	1
Cnnm2	cyclin M2	0	2	0	1
Csnk1g3	casein kinase 1, gamma 3	0	1	1	0
Asb16	ankyrin repeat and SOCS box-containing 16	0	0	1	0
Slc7a12	solute carrier family 7 (cationic amino acid transporter, y+ system), member 12	0	1	1	0
Lama5	laminin, alpha 5	0	0	1	0
4930402K13Rik	RIKEN cDNA 4930402K13 gene	0	0	1	0
Rxfp1	relaxin/insulin-like family peptide receptor 1	0	2	0	1
Oat	ornithine aminotransferase	0	1	0	0
Dusp11	dual specificity phosphatase 11 (RNA/RNP complex 1-interacting)	0	1	1	2
Armcx3	armadillo repeat containing, X-linked 3	0	1	1	0
Ier5l	immediate early response 5-like	0	1	0	0
Olfr750	olfactory receptor 750	0	1	0	0
Spata6	spermatogenesis associated 6	1	0	1	1
Setd7	SET domain containing (lysine methyltransferase) 7	0	2	0	0
Kbtbd8	kelch repeat and BTB (POZ) domain containing 8	0	1	1	1
Sirpb1c	signal-regulatory protein beta 1C	0	0	1	0
Ttc9c	tetratricopeptide repeat domain 9C	0	2	0	0
Uck2	uridine-cytidine kinase 2	0	1	0	0
Lonrf2	LON peptidase N-terminal domain and ring finger 2	1	1	0	0
Cps1	carbamoyl-phosphate synthetase 1	0	0	1	2
Il11	interleukin 11	0	0	1	0
Dync2h1	dynein cytoplasmic 2 heavy chain 1	0	1	0	0
Cadm3	cell adhesion molecule 3	0	1	1	1
Fam126b	family with sequence similarity 126, member B	0	1	0	1
Arhgef38	Rho guanine nucleotide exchange factor (GEF) 38	0	0	2	1
Mro	maestro	0	1	0	0
Rxfp2	relaxin/insulin-like family peptide receptor 2	0	0	1	0
Zfp7	zinc finger protein 7	0	0	1	0
Capn7	calpain 7	0	1	0	0
Chn1	chimerin 1	0	1	0	0
Btg1	B cell translocation gene 1, anti-proliferative	0	0	1	1
Ccdc126	coiled-coil domain containing 126	0	1	0	0
Gm13151	predicted gene 13151	0	1	1	2
Eef1e1	eukaryotic translation elongation factor 1 epsilon 1	0	1	0	0
Ap1s3	adaptor-related protein complex AP-1, sigma 3	0	2	0	1
Ugt8a	UDP galactosyltransferase 8A	0	1	1	3
Ubn2	ubinuclein 2	1	1	0	0
Ybx3	Y box protein 3	0	1	1	1
Nfia	nuclear factor I/A	0	1	0	1
Rbl1	retinoblastoma-like 1 (p107)	0	1	0	1
Oog3	oogenesin 3	0	1	0	0
Stx11	syntaxin 11	0	0	2	1
Chst1	carbohydrate (keratan sulfate Gal-6) sulfotransferase 1	0	1	0	0
Ppp1r2	protein phosphatase 1, regulatory (inhibitor) subunit 2	1	1	1	3
Cyp39a1	cytochrome P450, family 39, subfamily a, polypeptide 1	0	0	1	0
Rab32	RAB32, member RAS oncogene family	0	1	0	1
Ikzf2	IKAROS family zinc finger 2	0	2	0	4
Qser1	glutamine and serine rich 1	1	1	1	0
Inpp5k	inositol polyphosphate 5-phosphatase K	1	1	0	0
Add3	adducin 3 (gamma)	0	2	0	0
Cebpg	CCAAT/enhancer binding protein (C/EBP), gamma	0	2	1	0
Gm13152	predicted gene 13152	0	1	1	4
Stxbp6	syntaxin binding protein 6 (amisyn)	0	1	0	3
Esr1	estrogen receptor 1 (alpha)	0	2	0	1
Pak7	p21 protein (Cdc42/Rac)-activated kinase 7	0	2	0	2
Akirin1	akirin 1	0	1	0	0
Pdgfc	platelet-derived growth factor, C polypeptide	0	1	0	0
Mitf	microphthalmia-associated transcription factor	0	2	0	1
Gm20826	predicted gene, 20826	0	2	0	0
Akap17b	A kinase (PRKA) anchor protein 17B	1	0	1	0
Cybb	cytochrome b-245, beta polypeptide	0	2	0	1
Cntn3	contactin 3	1	0	0	1
Slc24a2	solute carrier family 24 (sodium/potassium/calcium exchanger), member 2	1	0	1	1
St6gal2	beta galactoside alpha 2,6 sialyltransferase 2	0	1	2	2
Tmprss11b	transmembrane protease, serine 11B	0	1	0	0
Ermap	erythroblast membrane-associated protein	0	2	0	0
Unc80	unc-80 homolog (C. elegans)	1	0	1	0
Tcp10b	t-complex protein 10b	0	0	1	0
Vsx1	visual system homeobox 1 homolog (zebrafish)	0	2	0	1
March11	membrane-associated ring finger (C3HC4) 11	0	1	0	0
Zfp72	zinc finger protein 72	0	2	0	0
Ddn	dendrin	0	2	0	0
Dgkb	diacylglycerol kinase, beta	0	2	0	0
Psg16	pregnancy specific glycoprotein 16	0	2	0	0
Flt1	FMS-like tyrosine kinase 1	1	0	1	1
Gucy2f	guanylate cyclase 2f	0	2	0	1
M5C1000I18Rik	RIKEN cDNA M5C1000I18 gene	1	0	1	2
Picalm	phosphatidylinositol binding clathrin assembly protein	0	2	0	0
Mthfd2l	methylenetetrahydrofolate dehydrogenase (NADP+ dependent) 2-like	0	2	0	0
Scai	suppressor of cancer cell invasion	1	2	1	5
Akap2	A kinase (PRKA) anchor protein 2	0	2	0	0
Tmem64	transmembrane protein 64	1	0	1	0
Tbx15	T-box 15	0	0	2	0
Amot	angiomotin	0	2	0	1
Mical2	microtubule associated monooxygenase, calponin and LIM domain containing 2	1	0	1	3
Cmah	cytidine monophospho-N-acetylneuraminic acid hydroxylase	1	0	1	3
Ythdf3	YTH domain family 3	0	2	0	1
Mcur1	mitochondrial calcium uniporter regulator 1	0	1	0	1
Abhd6	abhydrolase domain containing 6	0	3	1	1
Zfp606	zinc finger protein 606	0	1	0	0
Gm1564	predicted gene 1564	0	2	0	0
Agpat9	1-acylglycerol-3-phosphate O-acyltransferase 9	0	0	1	0
Atg4c	autophagy related 4C, cysteine peptidase	1	0	1	1
Diap2	diaphanous homolog 2 (Drosophila)	0	2	0	0
Zik1	zinc finger protein interacting with K protein 1	0	1	1	1
Tgfbr3	transforming growth factor, beta receptor III	0	2	0	1
Mettl11b	methyltransferase like 11B	0	0	1	0
Xcr1	chemokine (C motif) receptor 1	0	0	1	2
Prrg3	proline rich Gla (G-carboxyglutamic acid) 3 (transmembrane)	0	2	0	1
Smad3	SMAD family member 3	0	2	0	0
Ncapg2	non-SMC condensin II complex, subunit G2	0	2	0	1
Arid1a	AT rich interactive domain 1A (SWI-like)	1	0	1	0
Ahcyl2	S-adenosylhomocysteine hydrolase-like 2	0	2	0	0
Fap	fibroblast activation protein	1	3	1	0
Hist1h2bp	histone cluster 1, H2bp	0	1	0	0
Zfp715	zinc finger protein 715	0	1	0	1
Gm6205	predicted gene 6205	0	0	1	1
Mapk8ip2	mitogen-activated protein kinase 8 interacting protein 2	0	1	0	0
Jdp2	Jun dimerization protein 2	0	1	0	1
Meaf6	MYST/Esa1-associated factor 6	0	1	0	0
Atm	ataxia telangiectasia mutated homolog (human)	0	3	0	1
Phc3	polyhomeotic-like 3 (Drosophila)	0	2	0	0
Ano3	anoctamin 3	1	0	1	1
Cog5	component of oligomeric golgi complex 5	0	0	1	0
Hipk2	homeodomain interacting protein kinase 2	0	2	0	1
Bcl2l11	BCL2-like 11 (apoptosis facilitator)	0	1	0	4
Gid8	GID complex subunit 8 homolog (S. cerevisiae)	1	0	0	1
Lin54	lin-54 homolog (C. elegans)	0	1	0	0
Fryl	furry homolog-like (Drosophila)	0	2	0	0
Foxa1	forkhead box A1	1	0	0	0
Msh3	mutS homolog 3 (E. coli)	1	0	0	0
Nr2c2	nuclear receptor subfamily 2, group C, member 2	0	2	0	0
Zfp276	zinc finger protein (C2H2 type) 276	0	0	1	0
Trnt1	tRNA nucleotidyl transferase, CCA-adding, 1	0	1	0	0
Camk4	calcium/calmodulin-dependent protein kinase IV	1	2	0	1
Fam117b	family with sequence similarity 117, member B	0	2	0	1
Cd86	CD86 antigen	1	0	0	0
Nampt	nicotinamide phosphoribosyltransferase	0	2	0	1
Abat	4-aminobutyrate aminotransferase	1	0	1	2
Ago1	argonaute RISC catalytic subunit 1	0	2	0	1
Fndc3a	fibronectin type III domain containing 3A	0	1	2	0
Neurod4	neurogenic differentiation 4	0	1	1	1
Gmcl1	germ cell-less homolog 1 (Drosophila)	0	1	0	2
Tmem200a	transmembrane protein 200A	0	1	0	0
Tmx3	thioredoxin-related transmembrane protein 3	0	1	0	2
Wrn	Werner syndrome homolog (human)	0	1	1	0
Inpp4b	inositol polyphosphate-4-phosphatase, type II	0	2	0	1
Xpnpep3	X-prolyl aminopeptidase (aminopeptidase P) 3, putative	0	1	2	0
Gm10615	predicted gene 10615	1	0	0	0
Ankrd28	ankyrin repeat domain 28	1	1	0	0
Lin7a	lin-7 homolog A (C. elegans)	1	1	1	2
Il7r	interleukin 7 receptor	0	1	0	0
Skil	SKI-like	0	2	0	0
Zfp551	zinc fingr protein 551	0	1	3	1
Senp1	SUMO1/sentrin specific peptidase 1	0	1	2	1
Alg11	asparagine-linked glycosylation 11 (alpha-1,2-mannosyltransferase)	1	1	0	1
Syde2	synapse defective 1, Rho GTPase, homolog 2 (C. elegans)	1	0	0	1
Utp6	UTP6, small subunit (SSU) processome component, homolog (yeast)	1	1	0	0
Tceal1	transcription elongation factor A (SII)-like 1	0	0	1	0
Rfx3	regulatory factor X, 3 (influences HLA class II expression)	0	2	0	0
Aqp3	aquaporin 3	0	1	0	0
Hrh2	histamine receptor H2	0	1	0	0
Pabpn1	poly(A) binding protein, nuclear 1	0	0	1	0
Slitrk4	SLIT and NTRK-like family, member 4	0	1	3	3
Olig3	oligodendrocyte transcription factor 3	0	1	0	0
Ncstn	nicastrin	0	0	1	0
Slc17a2	solute carrier family 17 (sodium phosphate), member 2	0	4	1	2
Zim1	zinc finger, imprinted 1	0	1	0	1
Opcml	opioid binding protein/cell adhesion molecule-like	0	0	2	1
Mbnl1	muscleblind-like 1 (Drosophila)	0	1	1	2
Gltscr1l	GLTSCR1-like	0	1	0	1
Matn3	matrilin 3	1	0	0	0
Ptprq	protein tyrosine phosphatase, receptor type, Q	1	1	0	1
Gbp2	guanylate binding protein 2	0	1	0	0
Aldh6a1	aldehyde dehydrogenase family 6, subfamily A1	0	0	1	0
Lama3	laminin, alpha 3	0	0	3	1
FMN1	formin 1 (Fmn1), transcript variant 4, mRNA	0	2	1	2
Ptk6	PTK6 protein tyrosine kinase 6	0	0	1	1
Cpne1	copine I	0	1	0	0
Ociad1	OCIA domain containing 1	1	0	1	1
Mettl4	methyltransferase like 4	1	0	1	2
Larp4	La ribonucleoprotein domain family, member 4	0	2	0	1
Wtap	Wilms tumour 1-associating protein	0	1	0	1
Nap1l1	nucleosome assembly protein 1-like 1	0	0	1	0
Osgin2	oxidative stress induced growth inhibitor family member 2	0	1	0	0
Zfp709	zinc finger protein 709	0	1	0	1
Ccser2	coiled-coil serine rich 2	0	2	0	0
Tnks	tankyrase, TRF1-interacting ankyrin-related ADP-ribose polymerase	1	0	1	1
Clcn5	chloride channel 5	0	2	0	0
Tnpo3	transportin 3	0	0	1	0
Akap4	A kinase (PRKA) anchor protein 4	0	0	1	0
Gm10251	predicted gene 10251	0	0	1	0
4932429P05Rik	RIKEN cDNA 4932429P05 gene	0	0	2	0
Tctex1d1	Tctex1 domain containing 1	0	0	1	0
Zfp619	zinc finger protein 619	0	1	1	2
Alkbh8	alkB, alkylation repair homolog 8 (E. coli)	0	0	1	2
Plp2	proteolipid protein 2	1	0	0	0
Malt1	mucosa associated lymphoid tissue lymphoma translocation gene 1	0	0	1	0
Nat1	N-acetyl transferase 1	1	0	1	0
Serpina7	serine (or cysteine) peptidase inhibitor, clade A (alpha-1 antiproteinase, antitrypsin), member 7	0	0	1	0
Fbxl3	F-box and leucine-rich repeat protein 3	0	0	1	3
Cast	calpastatin	0	2	0	0
Mapk1ip1l	mitogen-activated protein kinase 1 interacting protein 1-like	1	0	0	0
Fam131a	family with sequence similarity 131, member A	0	2	0	0
Tecrl	trans-2,3-enoyl-CoA reductase-like	0	2	3	3
Cbfb	core binding factor beta	0	1	0	1
Braf	Braf transforming gene	1	0	1	1
Irs1	insulin receptor substrate 1	0	2	0	0
Faf2	Fas associated factor family member 2	1	0	2	0
Zfp661	zinc finger protein 661	1	0	1	2
Gm14569	predicted gene 14569	1	1	0	0
Star	steroidogenic acute regulatory protein	0	0	1	0
Fmn1	formin 1	0	2	1	2
Tnfrsf1b	tumor necrosis factor receptor superfamily, member 1b	0	1	2	0
Hspa12a	heat shock protein 12A	0	2	0	0
Esyt2	extended synaptotagmin-like protein 2	0	2	1	0
Gm20521	predicted gene 20521	0	0	1	0
4932411N23Rik	RIKEN cDNA 4932411N23 gene	0	0	1	0
Mc1r	melanocortin 1 receptor	0	1	1	0
Hoxd13	homeobox D13	0	1	0	0
Zfp874a	zinc finger protein 874a	0	0	1	0
Nts	neurotensin	0	1	0	0
Cd38	CD38 antigen	0	1	0	1
Zbtb41	zinc finger and BTB domain containing 41 homolog	1	1	0	1
Frmd3	FERM domain containing 3	0	1	0	1
Bcap29	B cell receptor associated protein 29	1	0	0	0
Phactr2	phosphatase and actin regulator 2	1	1	0	3
Tbl1xr1	transducin (beta)-like 1X-linked receptor 1	1	0	1	3
Szrd1	SUZ RNA binding domain containing 1	0	1	0	0
Ppp1r9a	protein phosphatase 1, regulatory (inhibitor) subunit 9A	0	2	0	1
Azin1	antizyme inhibitor 1	0	1	0	2
Ccdc60	coiled-coil domain containing 60	0	7	1	4
Kcnc1	potassium voltage gated channel, Shaw-related subfamily, member 1	0	0	1	0
Arl5a	ADP-ribosylation factor-like 5A	0	1	0	2
Brinp1	bone morphogenic protein/retinoic acid inducible neural specific 1	0	1	0	0
Xpr1	xenotropic and polytropic retrovirus receptor 1	1	1	0	1
Zpbp	zona pellucida binding protein	0	2	0	3
Toporsl	topoisomerase I binding, arginine/serine-rich like	0	1	0	0
Rab5a	RAB5A, member RAS oncogene family	1	0	0	0
Canx	calnexin	1	1	0	0
Ppp1cc	protein phosphatase 1, catalytic subunit, gamma isoform	0	2	1	0
Tmx1	thioredoxin-related transmembrane protein 1	1	0	0	1
Zfp704	zinc finger protein 704	0	2	1	5
Heca	headcase homolog (Drosophila)	0	1	2	0
Ptgs2	prostaglandin-endoperoxide synthase 2	0	1	1	0
Tfap2a	transcription factor AP-2, alpha	1	0	0	0
Tmcc3	transmembrane and coiled coil domains 3	0	1	0	0
AA474331	expressed sequence AA474331	0	1	0	1
Bace1	beta-site APP cleaving enzyme 1	0	3	0	1
Gfm1	G elongation factor, mitochondrial 1	1	1	1	0
Cd33	CD33 antigen	1	0	1	1
Fam124b	family with sequence similarity 124, member B	0	2	0	0
Atp6v1a	ATPase, H+ transporting, lysosomal V1 subunit A	1	1	0	0
Gan	giant axonal neuropathy	0	2	0	0
Susd3	sushi domain containing 3	0	2	0	2
Pou4f2	POU domain, class 4, transcription factor 2	0	0	1	0
Klhl4	kelch-like 4	0	0	1	1
Khdc1b	KH domain containing 1B	0	1	0	0
Ankrd46	ankyrin repeat domain 46	1	0	0	1
Aim1	absent in melanoma 1	1	0	0	0
Heph	hephaestin	0	1	0	0
Tagln2	transgelin 2	0	1	0	1
Vmn2r121	vomeronasal 2, receptor 121	0	0	1	0
Prss23	protease, serine 23	0	1	0	1
Ccdc14	coiled-coil domain containing 14	0	1	0	0
Gm5595	predicted gene 5595	0	1	2	6
St8sia1	ST8 alpha-N-acetyl-neuraminide alpha-2,8-sialyltransferase 1	2	0	4	2
Rnf121	ring finger protein 121	0	0	1	0
Lysmd3	LysM, putative peptidoglycan-binding, domain containing 3	0	1	0	1
Ksr2	kinase suppressor of ras 2	1	4	0	5
Runx1t1	runt-related transcription factor 1; translocated to, 1 (cyclin D-related)	1	0	0	1
Gimap6	GTPase, IMAP family member 6	0	1	1	1
Sntg1	syntrophin, gamma 1	0	1	0	2
Adpgk	ADP-dependent glucokinase	0	0	1	0
Pde7a	phosphodiesterase 7A	0	3	1	0
Uri1	URI1, prefoldin-like chaperone	0	1	0	0
Lins	lines homolog (Drosophila)	0	1	1	0
Msl2	male-specific lethal 2 homolog (Drosophila)	0	2	1	1
Tas1r2	taste receptor, type 1, member 2	0	0	1	0
Chp1	calcineurin-like EF hand protein 1	0	1	0	0
Rc3h1	RING CCCH (C3H) domains 1	0	2	0	0
Epha4	Eph receptor A4	0	1	0	0
Ipo8	importin 8	0	0	1	2
Mex3c	mex3 homolog C (C. elegans)	0	1	0	0
Gm4884	predicted gene 4884	0	0	1	2
Bmpr1b	bone morphogenetic protein receptor, type 1B	0	0	1	1
Cfl1	cofilin 1, non-muscle	1	0	0	0
Parm1	prostate androgen-regulated mucin-like protein 1	0	1	0	0
Ppp1r3a	protein phosphatase 1, regulatory (inhibitor) subunit 3A	0	0	2	1
Rbmx	RNA binding motif protein, X chromosome	1	0	0	2
Homer1	homer homolog 1 (Drosophila)	0	2	2	0
Pcmtd1	protein-L-isoaspartate (D-aspartate) O-methyltransferase domain containing 1	0	1	0	0
Csde1	cold shock domain containing E1, RNA binding	0	1	0	0
Cyp2c54	cytochrome P450, family 2, subfamily c, polypeptide 54	0	1	0	0
Gsdma	gasdermin A	0	1	0	1
Phf11c	PHD finger protein 11C	0	1	0	0
Mctp2	multiple C2 domains, transmembrane 2	0	2	0	2
Tbc1d9	TBC1 domain family, member 9	0	1	0	0
Hecw2	HECT, C2 and WW domain containing E3 ubiquitin protein ligase 2	0	3	1	0
Pigc	phosphatidylinositol glycan anchor biosynthesis, class C	0	1	1	2
D1Ertd622e	DNA segment, Chr 1, ERATO Doi 622, expressed	2	7	0	12
Kdm6a	lysine (K)-specific demethylase 6A	0	1	0	2
Gstz1	glutathione transferase zeta 1 (maleylacetoacetate isomerase)	0	2	0	1
Gm10339	predicted gene 10339	0	0	1	0
Ccdc88a	coiled coil domain containing 88A	0	1	1	1
Hoxa1	homeobox A1	0	1	0	0
Pilra	paired immunoglobin-like type 2 receptor alpha	0	1	0	0
Ipo7	importin 7	0	2	0	0
Dohh	deoxyhypusine hydroxylase/monooxygenase	0	0	1	0
Zfp182	zinc finger protein 182	0	2	0	1
Prox2	prospero homeobox 2	1	1	0	3
Nucks1	nuclear casein kinase and cyclin-dependent kinase substrate 1	1	0	2	4
Gpalpp1	GPALPP motifs containing 1	0	0	1	0
U2surp	U2 snRNP-associated SURP domain containing	0	1	0	0
Opn1sw	opsin 1 (cone pigments), short-wave-sensitive (color blindness, tritan)	0	1	0	0
Slc25a24	solute carrier family 25 (mitochondrial carrier, phosphate carrier), member 24	0	1	0	0
Gm6406	predicted gene 6406	0	2	1	0
Pcdhb18	protocadherin beta 18	1	0	1	0
Cplx3	complexin 3	0	0	1	0
Trim12c	tripartite motif-containing 12C	1	0	1	0
Cyp26b1	cytochrome P450, family 26, subfamily b, polypeptide 1	0	1	1	1
Sbk2	SH3-binding domain kinase family, member 2	1	0	2	2
D430041D05Rik	RIKEN cDNA D430041D05 gene	1	1	0	2
Siglech	sialic acid binding Ig-like lectin H	0	0	1	0
Papss1	3'-phosphoadenosine 5'-phosphosulfate synthase 1	0	1	0	0
Ugt2b37	UDP glucuronosyltransferase 2 family, polypeptide B37	0	1	0	4
Prkar1a	protein kinase, cAMP dependent regulatory, type I, alpha	1	0	0	0
Kcnv1	potassium channel, subfamily V, member 1	0	2	3	6
Kcnh1	potassium voltage-gated channel, subfamily H (eag-related), member 1	0	1	1	0
Tnfrsf11a	tumor necrosis factor receptor superfamily, member 11a	1	0	0	0
Kcnj2	potassium inwardly-rectifying channel, subfamily J, member 2	1	0	0	0
Slc28a3	solute carrier family 28 (sodium-coupled nucleoside transporter), member 3	1	0	0	0
Ralyl	RALY RNA binding protein-like	0	1	0	0
Cluh	clustered mitochondria (cluA/CLU1) homolog	1	0	0	0
Osbpl6	oxysterol binding protein-like 6	0	0	0	1
Fras1	Fraser syndrome 1 homolog (human)	0	1	0	1
Gbp6	guanylate binding protein 6	1	0	0	0
Ccnt2	cyclin T2	1	0	0	3
Lrp1b	low density lipoprotein-related protein 1B (deleted in tumors)	1	0	0	1
Ssfa2	sperm specific antigen 2	0	0	1	1
Spock1	sparc/osteonectin, cwcv and kazal-like domains proteoglycan 1	1	0	0	0
Susd5	sushi domain containing 5	0	1	1	0
Apol8	apolipoprotein L 8	1	0	0	0
Ush1g	Usher syndrome 1G	0	1	0	0
Adck3	aarF domain containing kinase 3	0	1	1	0
Gm8923	predicted gene 8923	0	1	1	2
[truncated: 3,147 more rows]

## Sheet: RNA22
The potential target genes of mmu-miR-664 predicted using RNA22
Gene ID	Common Gene Name	# of miRNA targets	Strand Direction	Transcript Link to view miRNA target predictions	Description
		for specified miRNAs
ENSMUSG00000002881	Nab1	2	Reverse	View as cDNA map |	Ngfi-A binding protein 1 Gene [Source:MGI Symbol;Acc:MGI:107564]
				View as Table
ENSMUSG00000003464	Pex19	1	Forward	View as cDNA map |	peroxisomal biogenesis factor 19 Gene [Source:MGI Symbol;Acc:MGI:1334458]
				View as Table
ENSMUSG00000003721	Insig2	1	Reverse	View as cDNA map |	insulin induced gene 2 Gene [Source:MGI Symbol;Acc:MGI:1920249]
				View as Table
ENSMUSG00000004110	Cacna1e	2	Reverse	View as cDNA map |	calcium channel, voltage-dependent, R type, alpha 1E subunit Gene [Source:MGI Symbol;Acc:MGI:106217]
				View as Table
ENSMUSG00000004451	Ralb	1	Reverse	View as cDNA map |	v-ral simian leukemia viral oncogene homolog B (ras related) Gene [Source:MGI Symbol;Acc:MGI:1927244]
				View as Table
ENSMUSG00000004872	Pax3	1	Reverse	View as cDNA map |	paired box gene 3 Gene [Source:MGI Symbol;Acc:MGI:97487]
				View as Table
ENSMUSG00000004872	Pax3	1	Reverse	View as cDNA map |	paired box gene 3 Gene [Source:MGI Symbol;Acc:MGI:97487]
				View as Table
ENSMUSG00000005886	Ncoa2	1	Reverse	View as cDNA map |	nuclear receptor coactivator 2 Gene [Source:MGI Symbol;Acc:MGI:1276533]
				View as Table
ENSMUSG00000005886	Ncoa2	1	Reverse	View as cDNA map |	nuclear receptor coactivator 2 Gene [Source:MGI Symbol;Acc:MGI:1276533]
				View as Table
ENSMUSG00000005886	Ncoa2	1	Reverse	View as cDNA map |	nuclear receptor coactivator 2 Gene [Source:MGI Symbol;Acc:MGI:1276533]
				View as Table
ENSMUSG00000006005	Tpr	1	Forward	View as cDNA map |	translocated promoter region Gene [Source:MGI Symbol;Acc:MGI:1922066]
				View as Table
ENSMUSG00000006005	Tpr	1	Forward	View as cDNA map |	translocated promoter region Gene [Source:MGI Symbol;Acc:MGI:1922066]
				View as Table
ENSMUSG00000006005	Tpr	1	Forward	View as cDNA map |	translocated promoter region Gene [Source:MGI Symbol;Acc:MGI:1922066]
				View as Table
ENSMUSG00000006010	BC003331	1	Reverse	View as cDNA map |	cDNA sequence BC003331 Gene [Source:MGI Symbol;Acc:MGI:2385108]
				View as Table
ENSMUSG00000006010	BC003331	1	Reverse	View as cDNA map |	cDNA sequence BC003331 Gene [Source:MGI Symbol;Acc:MGI:2385108]
				View as Table
ENSMUSG00000006010	BC003331	1	Reverse	View as cDNA map |	cDNA sequence BC003331 Gene [Source:MGI Symbol;Acc:MGI:2385108]
				View as Table
ENSMUSG00000006014	Prg4	1	Reverse	View as cDNA map |	proteoglycan 4 (megakaryocyte stimulating factor, articular superficial zone protein) Gene [Source:MGI Symbol;Acc:MGI:1891344]
				View as Table
ENSMUSG00000006014	Prg4	1	Reverse	View as cDNA map |	proteoglycan 4 (megakaryocyte stimulating factor, articular superficial zone protein) Gene [Source:MGI Symbol;Acc:MGI:1891344]
				View as Table
ENSMUSG00000006014	Prg4	1	Reverse	View as cDNA map |	proteoglycan 4 (megakaryocyte stimulating factor, articular superficial zone protein) Gene [Source:MGI Symbol;Acc:MGI:1891344]
				View as Table
ENSMUSG00000006299	Aamp	1	Reverse	View as cDNA map |	angio-associated migratory protein Gene [Source:MGI Symbol;Acc:MGI:107809]
				View as Table
ENSMUSG00000006301	Tmbim1	2	Reverse	View as cDNA map |	transmembrane BAX inhibitor motif containing 1 Gene [Source:MGI Symbol;Acc:MGI:1916910]
				View as Table
ENSMUSG00000006301	Tmbim1	2	Reverse	View as cDNA map |	transmembrane BAX inhibitor motif containing 1 Gene [Source:MGI Symbol;Acc:MGI:1916910]
				View as Table
ENSMUSG00000006301	Tmbim1	3	Reverse	View as cDNA map |	transmembrane BAX inhibitor motif containing 1 Gene [Source:MGI Symbol;Acc:MGI:1916910]
				View as Table
ENSMUSG00000006411	Pvrl4	1	Forward	View as cDNA map |	poliovirus receptor-related 4 Gene [Source:MGI Symbol;Acc:MGI:1918990]
				View as Table
ENSMUSG00000006411	Pvrl4	1	Forward	View as cDNA map |	poliovirus receptor-related 4 Gene [Source:MGI Symbol;Acc:MGI:1918990]
				View as Table
ENSMUSG00000006411	Pvrl4	1	Forward	View as cDNA map |	poliovirus receptor-related 4 Gene [Source:MGI Symbol;Acc:MGI:1918990]
				View as Table
ENSMUSG00000006412	Pfdn2	1	Forward	View as cDNA map |	prefoldin 2 Gene [Source:MGI Symbol;Acc:MGI:1276111]
				View as Table
ENSMUSG00000006412	Pfdn2	1	Forward	View as cDNA map |	prefoldin 2 Gene [Source:MGI Symbol;Acc:MGI:1276111]
				View as Table
ENSMUSG00000006542	Prkag3	1	Reverse	View as cDNA map |	protein kinase, AMP-activated, gamma 3 non-catatlytic subunit Gene [Source:MGI Symbol;Acc:MGI:1891343]
				View as Table
ENSMUSG00000006542	Prkag3	1	Reverse	View as cDNA map |	protein kinase, AMP-activated, gamma 3 non-catatlytic subunit Gene [Source:MGI Symbol;Acc:MGI:1891343]
				View as Table
ENSMUSG00000006542	Prkag3	1	Reverse	View as cDNA map |	protein kinase, AMP-activated, gamma 3 non-catatlytic subunit Gene [Source:MGI Symbol;Acc:MGI:1891343]
				View as Table
ENSMUSG00000006576	Slc4a3	1	Forward	View as cDNA map |	solute carrier family 4 (anion exchanger), member 3 Gene [Source:MGI Symbol;Acc:MGI:109350]
				View as Table
ENSMUSG00000007122	Casq1	1	Reverse	View as cDNA map |	calsequestrin 1 Gene [Source:MGI Symbol;Acc:MGI:1309468]
				View as Table
ENSMUSG00000007122	Casq1	1	Reverse	View as cDNA map |	calsequestrin 1 Gene [Source:MGI Symbol;Acc:MGI:1309468]
				View as Table
ENSMUSG00000009418	Nav1	1	Reverse	View as cDNA map |	neuron navigator 1 Gene [Source:MGI Symbol;Acc:MGI:2183683]
				View as Table
ENSMUSG00000009418	Nav1	1	Reverse	View as cDNA map |	neuron navigator 1 Gene [Source:MGI Symbol;Acc:MGI:2183683]
				View as Table
ENSMUSG00000009905	Kdsr	1	Reverse	View as cDNA map |	3-ketodihydrosphingosine reductase Gene [Source:MGI Symbol;Acc:MGI:1918000]
				View as Table
ENSMUSG00000010609	Psen2	1	Reverse	View as cDNA map |	presenilin 2 Gene [Source:MGI Symbol;Acc:MGI:109284]
				View as Table
ENSMUSG00000010609	Psen2	1	Reverse	View as cDNA map |	presenilin 2 Gene [Source:MGI Symbol;Acc:MGI:109284]
				View as Table
ENSMUSG00000010609	Psen2	1	Reverse	View as cDNA map |	presenilin 2 Gene [Source:MGI Symbol;Acc:MGI:109284]
				View as Table
ENSMUSG00000010609	Psen2	1	Reverse	View as cDNA map |	presenilin 2 Gene [Source:MGI Symbol;Acc:MGI:109284]
				View as Table
ENSMUSG00000015222	Mtap2	1	Forward	View as cDNA map |	microtubule-associated protein 2 Gene [Source:MGI Symbol;Acc:MGI:97175]
				View as Table
ENSMUSG00000015316	Slamf1	1	Forward	View as cDNA map |	signaling lymphocytic activation molecule family member 1 Gene [Source:MGI Symbol;Acc:MGI:1351314]
				View as Table
ENSMUSG00000015484	Fam163a	2	Reverse	View as cDNA map |	family with sequence similarity 163, member A Gene [Source:MGI Symbol;Acc:MGI:3618859]
				View as Table
ENSMUSG00000015829	Tnr	2	Forward	View as cDNA map |	tenascin R Gene [Source:MGI Symbol;Acc:MGI:99516]
				View as Table
ENSMUSG00000015829	Tnr	2	Forward	View as cDNA map |	tenascin R Gene [Source:MGI Symbol;Acc:MGI:99516]
				View as Table
ENSMUSG00000015961	Adss	1	Reverse	View as cDNA map |	adenylosuccinate synthetase, non muscle Gene [Source:MGI Symbol;Acc:MGI:87948]
				View as Table
ENSMUSG00000016262	Sertad4	1	Reverse	View as cDNA map |	SERTA domain containing 4 Gene [Source:MGI Symbol;Acc:MGI:2443496]
				View as Table
ENSMUSG00000016262	Sertad4	1	Reverse	View as cDNA map |	SERTA domain containing 4 Gene [Source:MGI Symbol;Acc:MGI:2443496]
				View as Table
ENSMUSG00000016481	Cr1l	1	Reverse	View as cDNA map |	complement component (3b/4b) receptor 1-like Gene [Source:MGI Symbol;Acc:MGI:88513]
				View as Table
ENSMUSG00000016918	Sulf1	1	Forward	View as cDNA map |	sulfatase 1 Gene [Source:MGI Symbol;Acc:MGI:2138563]
				View as Table
ENSMUSG00000018196	Glrx2	1	Forward	View as cDNA map |	glutaredoxin 2 (thioltransferase) Gene [Source:MGI Symbol;Acc:MGI:1916617]
				View as Table
ENSMUSG00000018196	Glrx2	1	Forward	View as cDNA map |	glutaredoxin 2 (thioltransferase) Gene [Source:MGI Symbol;Acc:MGI:1916617]
				View as Table
ENSMUSG00000018196	Glrx2	1	Forward	View as cDNA map |	glutaredoxin 2 (thioltransferase) Gene [Source:MGI Symbol;Acc:MGI:1916617]
				View as Table
ENSMUSG00000018196	Glrx2	2	Forward	View as cDNA map |	glutaredoxin 2 (thioltransferase) Gene [Source:MGI Symbol;Acc:MGI:1916617]
				View as Table
ENSMUSG00000018196	Glrx2	1	Forward	View as cDNA map |	glutaredoxin 2 (thioltransferase) Gene [Source:MGI Symbol;Acc:MGI:1916617]
				View as Table
ENSMUSG00000023150	Ivns1abp	1	Forward	View as cDNA map |	influenza virus NS1A binding protein Gene [Source:MGI Symbol;Acc:MGI:2152389]
				View as Table
ENSMUSG00000023150	Ivns1abp	1	Forward	View as cDNA map |	influenza virus NS1A binding protein Gene [Source:MGI Symbol;Acc:MGI:2152389]
				View as Table
ENSMUSG00000023150	Ivns1abp	1	Forward	View as cDNA map |	influenza virus NS1A binding protein Gene [Source:MGI Symbol;Acc:MGI:2152389]
				View as Table
ENSMUSG00000025900	Rp1	1	Reverse	View as cDNA map |	retinitis pigmentosa 1 (human) Gene [Source:MGI Symbol;Acc:MGI:1341105]
				View as Table
ENSMUSG00000025900	Rp1	1	Reverse	View as cDNA map |	retinitis pigmentosa 1 (human) Gene [Source:MGI Symbol;Acc:MGI:1341105]
				View as Table
ENSMUSG00000025905	Oprk1	1	Forward	View as cDNA map |	opioid receptor, kappa 1 Gene [Source:MGI Symbol;Acc:MGI:97439]
				View as Table
ENSMUSG00000025905	Oprk1	1	Forward	View as cDNA map |	opioid receptor, kappa 1 Gene [Source:MGI Symbol;Acc:MGI:97439]
				View as Table
ENSMUSG00000025905	Oprk1	2	Forward	View as cDNA map |	opioid receptor, kappa 1 Gene [Source:MGI Symbol;Acc:MGI:97439]
				View as Table
ENSMUSG00000025907	Rb1cc1	1	Forward	View as cDNA map |	RB1-inducible coiled-coil 1 Gene [Source:MGI Symbol;Acc:MGI:1341850]
				View as Table
ENSMUSG00000025915	Sgk3	1	Forward	View as cDNA map |	serum/glucocorticoid regulated kinase 3 Gene [Source:MGI Symbol;Acc:MGI:2182368]
				View as Table
ENSMUSG00000025915	Sgk3	1	Forward	View as cDNA map |	serum/glucocorticoid regulated kinase 3 Gene [Source:MGI Symbol;Acc:MGI:2182368]
				View as Table
ENSMUSG00000025925	Terf1	1	Forward	View as cDNA map |	telomeric repeat binding factor 1 Gene [Source:MGI Symbol;Acc:MGI:109634]
				View as Table
ENSMUSG00000025925	Terf1	1	Forward	View as cDNA map |	telomeric repeat binding factor 1 Gene [Source:MGI Symbol;Acc:MGI:109634]
				View as Table
ENSMUSG00000025938	Slco5a1	1	Reverse	View as cDNA map |	solute carrier organic anion transporter family, member 5A1 Gene [Source:MGI Symbol;Acc:MGI:2443431]
				View as Table
ENSMUSG00000025955	Akr1cl	1	Reverse	View as cDNA map |	aldo-keto reductase family 1, member C-like Gene [Source:MGI Symbol;Acc:MGI:1918111]
				View as Table
ENSMUSG00000025958	Creb1	1	Forward	View as cDNA map |	cAMP responsive element binding protein 1 Gene [Source:MGI Symbol;Acc:MGI:88494]
				View as Table
ENSMUSG00000025958	Creb1	1	Forward	View as cDNA map |	cAMP responsive element binding protein 1 Gene [Source:MGI Symbol;Acc:MGI:88494]
				View as Table
ENSMUSG00000025958	Creb1	1	Forward	View as cDNA map |	cAMP responsive element binding protein 1 Gene [Source:MGI Symbol;Acc:MGI:88494]
				View as Table
ENSMUSG00000025958	Creb1	1	Forward	View as cDNA map |	cAMP responsive element binding protein 1 Gene [Source:MGI Symbol;Acc:MGI:88494]
				View as Table
ENSMUSG00000025959	Klf7	1	Reverse	View as cDNA map |	Kruppel-like factor 7 (ubiquitous) Gene [Source:MGI Symbol;Acc:MGI:1935151]
				View as Table
ENSMUSG00000025963	Mdh1b	1	Reverse	View as cDNA map |	malate dehydrogenase 1B, NAD (soluble) Gene [Source:MGI Symbol;Acc:MGI:1923918]
				View as Table
ENSMUSG00000025964	Adam23	1	Forward	View as cDNA map |	a disintegrin and metallopeptidase domain 23 Gene [Source:MGI Symbol;Acc:MGI:1345162]
				View as Table
ENSMUSG00000025964	Adam23	1	Forward	View as cDNA map |	a disintegrin and metallopeptidase domain 23 Gene [Source:MGI Symbol;Acc:MGI:1345162]
				View as Table
ENSMUSG00000025964	Adam23	1	Forward	View as cDNA map |	a disintegrin and metallopeptidase domain 23 Gene [Source:MGI Symbol;Acc:MGI:1345162]
				View as Table
ENSMUSG00000025964	Adam23	1	Forward	View as cDNA map |	a disintegrin and metallopeptidase domain 23 Gene [Source:MGI Symbol;Acc:MGI:1345162]
				View as Table
ENSMUSG00000025964	Adam23	1	Forward	View as cDNA map |	a disintegrin and metallopeptidase domain 23 Gene [Source:MGI Symbol;Acc:MGI:1345162]
				View as Table
ENSMUSG00000025969	Nrp2	1	Forward	View as cDNA map |	neuropilin 2 Gene [Source:MGI Symbol;Acc:MGI:1100492]
				View as Table
ENSMUSG00000025969	Nrp2	1	Forward	View as cDNA map |	neuropilin 2 Gene [Source:MGI Symbol;Acc:MGI:1100492]
				View as Table
ENSMUSG00000025969	Nrp2	1	Forward	View as cDNA map |	neuropilin 2 Gene [Source:MGI Symbol;Acc:MGI:1100492]
				View as Table
ENSMUSG00000025969	Nrp2	1	Forward	View as cDNA map |	neuropilin 2 Gene [Source:MGI Symbol;Acc:MGI:1100492]
				View as Table
ENSMUSG00000025969	Nrp2	1	Forward	View as cDNA map |	neuropilin 2 Gene [Source:MGI Symbol;Acc:MGI:1100492]
				View as Table
ENSMUSG00000025969	Nrp2	1	Forward	View as cDNA map |	neuropilin 2 Gene [Source:MGI Symbol;Acc:MGI:1100492]
				View as Table
ENSMUSG00000025978	Rftn2	1	Reverse	View as cDNA map |	raftlin family member 2 Gene [Source:MGI Symbol;Acc:MGI:1921263]
				View as Table
ENSMUSG00000025979	Mobkl3	1	Forward	View as cDNA map |	MOB1, Mps One Binder kinase activator-like 3 (yeast) Gene [Source:MGI Symbol;Acc:MGI:104899]
				View as Table
ENSMUSG00000025981	Coq10b	1	Forward	View as cDNA map |	coenzyme Q10 homolog B (S. cerevisiae) Gene [Source:MGI Symbol;Acc:MGI:1915126]
				View as Table
ENSMUSG00000025981	Coq10b	1	Forward	View as cDNA map |	coenzyme Q10 homolog B (S. cerevisiae) Gene [Source:MGI Symbol;Acc:MGI:1915126]
				View as Table
ENSMUSG00000025982	Sf3b1	1	Reverse	View as cDNA map |	splicing factor 3b, subunit 1 Gene [Source:MGI Symbol;Acc:MGI:1932339]
				View as Table
ENSMUSG00000025986	Slc39a10	1	Reverse	View as cDNA map |	solute carrier family 39 (zinc transporter), member 10 Gene [Source:MGI Symbol;Acc:MGI:1914515]
				View as Table
ENSMUSG00000025997	Ikzf2	2	Reverse	View as cDNA map |	IKAROS family zinc finger 2 Gene [Source:MGI Symbol;Acc:MGI:1342541]
				View as Table
ENSMUSG00000026003	Acadl	1	Reverse	View as cDNA map |	acyl-Coenzyme A dehydrogenase, long-chain Gene [Source:MGI Symbol;Acc:MGI:87866]
				View as Table
ENSMUSG00000026018	Ica1l	1	Reverse	View as cDNA map |	islet cell autoantigen 1-like Gene [Source:MGI Symbol;Acc:MGI:1917625]
				View as Table
ENSMUSG00000026019	Wdr12	2	Reverse	View as cDNA map |	WD repeat domain 12 Gene [Source:MGI Symbol;Acc:MGI:1927241]
				View as Table
ENSMUSG00000026019	Wdr12	2	Reverse	View as cDNA map |	WD repeat domain 12 Gene [Source:MGI Symbol;Acc:MGI:1927241]
				View as Table
ENSMUSG00000026019	Wdr12	2	Reverse	View as cDNA map |	WD repeat domain 12 Gene [Source:MGI Symbol;Acc:MGI:1927241]
				View as Table
ENSMUSG00000026023	Cdk15	1	Forward	View as cDNA map |	cyclin-dependent kinase 15 Gene [Source:MGI Symbol;Acc:MGI:3583944]
				View as Table
ENSMUSG00000026023	Cdk15	1	Forward	View as cDNA map |	cyclin-dependent kinase 15 Gene [Source:MGI Symbol;Acc:MGI:3583944]
				View as Table
ENSMUSG00000026024	Als2	1	Reverse	View as cDNA map |	amyotrophic lateral sclerosis 2 (juvenile) homolog (human) Gene [Source:MGI Symbol;Acc:MGI:1921268]
				View as Table
ENSMUSG00000026029	Casp8	1	Forward	View as cDNA map |	caspase 8 Gene [Source:MGI Symbol;Acc:MGI:1261423]
				View as Table
ENSMUSG00000026031	Cflar	1	Forward	View as cDNA map |	CASP8 and FADD-like apoptosis regulator Gene [Source:MGI Symbol;Acc:MGI:1336166]
				View as Table
ENSMUSG00000026031	Cflar	2	Forward	View as cDNA map |	CASP8 and FADD-like apoptosis regulator Gene [Source:MGI Symbol;Acc:MGI:1336166]
				View as Table
ENSMUSG00000026032	Ndufb3	1	Forward	View as cDNA map |	NADH dehydrogenase (ubiquinone) 1 beta subcomplex 3 Gene [Source:MGI Symbol;Acc:MGI:1913745]
				View as Table
ENSMUSG00000026035	Ppil3	1	Reverse	View as cDNA map |	peptidylprolyl isomerase (cyclophilin)-like 3 Gene [Source:MGI Symbol;Acc:MGI:1917475]
				View as Table
ENSMUSG00000026036	Nif3l1	1	Forward	View as cDNA map |	Ngg1 interacting factor 3-like 1 (S. pombe) Gene [Source:MGI Symbol;Acc:MGI:1929485]
				View as Table
ENSMUSG00000026036	Nif3l1	1	Forward	View as cDNA map |	Ngg1 interacting factor 3-like 1 (S. pombe) Gene [Source:MGI Symbol;Acc:MGI:1929485]
				View as Table
ENSMUSG00000026043	Col3a1	2	Forward	View as cDNA map |	collagen, type III, alpha 1 Gene [Source:MGI Symbol;Acc:MGI:88453]
				View as Table
ENSMUSG00000026043	Col3a1	2	Forward	View as cDNA map |	collagen, type III, alpha 1 Gene [Source:MGI Symbol;Acc:MGI:88453]
				View as Table
ENSMUSG00000026043	Col3a1	1	Forward	View as cDNA map |	collagen, type III, alpha 1 Gene [Source:MGI Symbol;Acc:MGI:88453]
				View as Table
ENSMUSG00000026047	Kdelc1	1	Reverse	View as cDNA map |	KDEL (Lys-Asp-Glu-Leu) containing 1 Gene [Source:MGI Symbol;Acc:MGI:1919300]
				View as Table
ENSMUSG00000026047	Kdelc1	1	Reverse	View as cDNA map |	KDEL (Lys-Asp-Glu-Leu) containing 1 Gene [Source:MGI Symbol;Acc:MGI:1919300]
				View as Table
ENSMUSG00000026062	Slc9a2	1	Forward	View as cDNA map |	solute carrier family 9 (sodium/hydrogen exchanger), member 2 Gene [Source:MGI Symbol;Acc:MGI:105075]
				View as Table
ENSMUSG00000026070	Il18r1	1	Forward	View as cDNA map |	interleukin 18 receptor 1 Gene [Source:MGI Symbol;Acc:MGI:105383]
				View as Table
ENSMUSG00000026073	Il1r2	1	Forward	View as cDNA map |	interleukin 1 receptor, type II Gene [Source:MGI Symbol;Acc:MGI:96546]
				View as Table
ENSMUSG00000026074	Map4k4	1	Forward	View as cDNA map |	mitogen-activated protein kinase kinase kinase kinase 4 Gene [Source:MGI Symbol;Acc:MGI:1349394]
				View as Table
ENSMUSG00000026074	Map4k4	1	Forward	View as cDNA map |	mitogen-activated protein kinase kinase kinase kinase 4 Gene [Source:MGI Symbol;Acc:MGI:1349394]
				View as Table
ENSMUSG00000026074	Map4k4	1	Forward	View as cDNA map |	mitogen-activated protein kinase kinase kinase kinase 4 Gene [Source:MGI Symbol;Acc:MGI:1349394]
				View as Table
ENSMUSG00000026074	Map4k4	1	Forward	View as cDNA map |	mitogen-activated protein kinase kinase kinase kinase 4 Gene [Source:MGI Symbol;Acc:MGI:1349394]
				View as Table
ENSMUSG00000026083	Eif5b	1	Forward	View as cDNA map |	eukaryotic translation initiation factor 5B Gene [Source:MGI Symbol;Acc:MGI:2441772]
				View as Table
ENSMUSG00000026088	Mitd1	1	Reverse	View as cDNA map |	MIT, microtubule interacting and transport, domain containing 1 Gene [Source:MGI Symbol;Acc:MGI:1916278]
				View as Table
ENSMUSG00000026088	Mitd1	1	Reverse	View as cDNA map |	MIT, microtubule interacting and transport, domain containing 1 Gene [Source:MGI Symbol;Acc:MGI:1916278]
				View as Table
ENSMUSG00000026098	Pms1	1	Reverse	View as cDNA map |	postmeiotic segregation increased 1 (S. cerevisiae) Gene [Source:MGI Symbol;Acc:MGI:1202302]
				View as Table
ENSMUSG00000026100	Mstn	1	Forward	View as cDNA map |	myostatin Gene [Source:MGI Symbol;Acc:MGI:95691]
				View as Table
ENSMUSG00000026104	Stat1	2	Forward	View as cDNA map |	signal transducer and activator of transcription 1 Gene [Source:MGI Symbol;Acc:MGI:103063]
				View as Table
ENSMUSG00000026104	Stat1	1	Forward	View as cDNA map |	signal transducer and activator of transcription 1 Gene [Source:MGI Symbol;Acc:MGI:103063]
				View as Table
ENSMUSG00000026110	Mgat4a	1	Reverse	View as cDNA map |	mannoside acetylglucosaminyltransferase 4, isoenzyme A Gene [Source:MGI Symbol;Acc:MGI:2662992]
				View as Table
ENSMUSG00000026110	Mgat4a	1	Reverse	View as cDNA map |	mannoside acetylglucosaminyltransferase 4, isoenzyme A Gene [Source:MGI Symbol;Acc:MGI:2662992]
				View as Table
ENSMUSG00000026131	Dst	1	Forward	View as cDNA map |	dystonin Gene [Source:MGI Symbol;Acc:MGI:104627]
				View as Table
ENSMUSG00000026134	Prim2	1	Reverse	View as cDNA map |	DNA primase, p58 subunit Gene [Source:MGI Symbol;Acc:MGI:97758]
				View as Table
ENSMUSG00000026134	Prim2	1	Reverse	View as cDNA map |	DNA primase, p58 subunit Gene [Source:MGI Symbol;Acc:MGI:97758]
				View as Table
ENSMUSG00000026135	Zfp142	1	Reverse	View as cDNA map |	zinc finger protein 142 Gene [Source:MGI Symbol;Acc:MGI:1924514]
				View as Table
ENSMUSG00000026135	Zfp142	1	Reverse	View as cDNA map |	zinc finger protein 142 Gene [Source:MGI Symbol;Acc:MGI:1924514]
				View as Table
ENSMUSG00000026135	Zfp142	1	Reverse	View as cDNA map |	zinc finger protein 142 Gene [Source:MGI Symbol;Acc:MGI:1924514]
				View as Table
ENSMUSG00000026135	Zfp142	1	Reverse	View as cDNA map |	zinc finger protein 142 Gene [Source:MGI Symbol;Acc:MGI:1924514]
				View as Table
ENSMUSG00000026147	Col9a1	1	Forward	View as cDNA map |	collagen, type IX, alpha 1 Gene [Source:MGI Symbol;Acc:MGI:88465]
				View as Table
ENSMUSG00000026147	Col9a1	1	Forward	View as cDNA map |	collagen, type IX, alpha 1 Gene [Source:MGI Symbol;Acc:MGI:88465]
				View as Table
ENSMUSG00000026147	Col9a1	1	Forward	View as cDNA map |	collagen, type IX, alpha 1 Gene [Source:MGI Symbol;Acc:MGI:88465]
				View as Table
ENSMUSG00000026149	Tm4sf20	1	Reverse	View as cDNA map |	transmembrane 4 L six family member 20 Gene [Source:MGI Symbol;Acc:MGI:1913511]
				View as Table
ENSMUSG00000026153	Fam135a	1	Reverse	View as cDNA map |	family with sequence similarity 135, member A Gene [Source:MGI Symbol;Acc:MGI:1915437]
				View as Table
ENSMUSG00000026153	Fam135a	1	Reverse	View as cDNA map |	family with sequence similarity 135, member A Gene [Source:MGI Symbol;Acc:MGI:1915437]
				View as Table
ENSMUSG00000026155	Smap1	1	Reverse	View as cDNA map |	stromal membrane-associated protein 1 Gene [Source:MGI Symbol;Acc:MGI:2138261]
				View as Table
ENSMUSG00000026155	Smap1	1	Reverse	View as cDNA map |	stromal membrane-associated protein 1 Gene [Source:MGI Symbol;Acc:MGI:2138261]
				View as Table
ENSMUSG00000026170	Cyp27a1	1	Forward	View as cDNA map |	cytochrome P450, family 27, subfamily a, polypeptide 1 Gene [Source:MGI Symbol;Acc:MGI:88594]
				View as Table
ENSMUSG00000026172	Bcs1l	1	Forward	View as cDNA map |	BCS1-like (yeast) Gene [Source:MGI Symbol;Acc:MGI:1914071]
				View as Table
ENSMUSG00000026172	Bcs1l	1	Forward	View as cDNA map |	BCS1-like (yeast) Gene [Source:MGI Symbol;Acc:MGI:1914071]
				View as Table
ENSMUSG00000026172	Bcs1l	1	Forward	View as cDNA map |	BCS1-like (yeast) Gene [Source:MGI Symbol;Acc:MGI:1914071]
				View as Table
ENSMUSG00000026173	Plcd4	1	Forward	View as cDNA map |	phospholipase C, delta 4 Gene [Source:MGI Symbol;Acc:MGI:107469]
				View as Table
ENSMUSG00000026173	Plcd4	2	Forward	View as cDNA map |	phospholipase C, delta 4 Gene [Source:MGI Symbol;Acc:MGI:107469]
				View as Table
ENSMUSG00000026173	Plcd4	2	Forward	View as cDNA map |	phospholipase C, delta 4 Gene [Source:MGI Symbol;Acc:MGI:107469]
				View as Table
ENSMUSG00000026185	Igfbp5	2	Reverse	View as cDNA map |	insulin-like growth factor binding protein 5 Gene [Source:MGI Symbol;Acc:MGI:96440]
				View as Table
ENSMUSG00000026187	Xrcc5	1	Forward	View as cDNA map |	X-ray repair complementing defective repair in Chinese hamster cells 5 Gene [Source:MGI Symbol;Acc:MGI:104517]
				View as Table
ENSMUSG00000026192	Atic	1	Forward	View as cDNA map |	5-aminoimidazole-4-carboxamide ribonucleotide formyltransferase/IMP cyclohydrolase Gene [Source:MGI Symbol;Acc:MGI:1351352]
				View as Table
ENSMUSG00000026193	Fn1	1	Reverse	View as cDNA map |	fibronectin 1 Gene [Source:MGI Symbol;Acc:MGI:95566]
				View as Table
ENSMUSG00000026193	Fn1	1	Reverse	View as cDNA map |	fibronectin 1 Gene [Source:MGI Symbol;Acc:MGI:95566]
				View as Table
ENSMUSG00000026196	Bard1	1	Reverse	View as cDNA map |	BRCA1 associated RING domain 1 Gene [Source:MGI Symbol;Acc:MGI:1328361]
				View as Table
ENSMUSG00000026204	Ptprn	1	Reverse	View as cDNA map |	protein tyrosine phosphatase, receptor type, N Gene [Source:MGI Symbol;Acc:MGI:102765]
				View as Table
ENSMUSG00000026204	Ptprn	1	Reverse	View as cDNA map |	protein tyrosine phosphatase, receptor type, N Gene [Source:MGI Symbol;Acc:MGI:102765]
				View as Table
ENSMUSG00000026205	Slc23a3	1	Reverse	View as cDNA map |	solute carrier family 23 (nucleobase transporters), member 3 Gene [Source:MGI Symbol;Acc:MGI:104516]
				View as Table
ENSMUSG00000026209	Dnpep	1	Reverse	View as cDNA map |	aspartyl aminopeptidase Gene [Source:MGI Symbol;Acc:MGI:1278328]
				View as Table
ENSMUSG00000026223	Itm2c	1	Forward	View as cDNA map |	integral membrane protein 2C Gene [Source:MGI Symbol;Acc:MGI:1927594]
				View as Table
ENSMUSG00000026234	Ncl	1	Reverse	View as cDNA map |	nucleolin Gene [Source:MGI Symbol;Acc:MGI:97286]
				View as Table
ENSMUSG00000026235	Epha4	4	Reverse	View as cDNA map |	Eph receptor A4 Gene [Source:MGI Symbol;Acc:MGI:98277]
				View as Table
ENSMUSG00000026235	Epha4	4	Reverse	View as cDNA map |	Eph receptor A4 Gene [Source:MGI Symbol;Acc:MGI:98277]
				View as Table
ENSMUSG00000026247	Ecel1	1	Reverse	View as cDNA map |	endothelin converting enzyme-like 1 Gene [Source:MGI Symbol;Acc:MGI:1343461]
				View as Table
ENSMUSG00000026247	Ecel1	1	Reverse	View as cDNA map |	endothelin converting enzyme-like 1 Gene [Source:MGI Symbol;Acc:MGI:1343461]
				View as Table
ENSMUSG00000026247	Ecel1	1	Reverse	View as cDNA map |	endothelin converting enzyme-like 1 Gene [Source:MGI Symbol;Acc:MGI:1343461]
				View as Table
ENSMUSG00000026253	Chrng	2	Forward	View as cDNA map |	cholinergic receptor, nicotinic, gamma polypeptide Gene [Source:MGI Symbol;Acc:MGI:87895]
				View as Table
ENSMUSG00000026253	Chrng	1	Forward	View as cDNA map |	cholinergic receptor, nicotinic, gamma polypeptide Gene [Source:MGI Symbol;Acc:MGI:87895]
				View as Table
ENSMUSG00000026254	Eif4e2	1	Forward	View as cDNA map |	eukaryotic translation initiation factor 4E member 2 Gene [Source:MGI Symbol;Acc:MGI:1914440]
				View as Table
ENSMUSG00000026254	Eif4e2	1	Forward	View as cDNA map |	eukaryotic translation initiation factor 4E member 2 Gene [Source:MGI Symbol;Acc:MGI:1914440]
				View as Table
ENSMUSG00000026259	Ngef	1	Reverse	View as cDNA map |	neuronal guanine nucleotide exchange factor Gene [Source:MGI Symbol;Acc:MGI:1858414]
				View as Table
ENSMUSG00000026260	Ndufa10	1	Reverse	View as cDNA map |	NADH dehydrogenase (ubiquinone) 1 alpha subcomplex 10 Gene [Source:MGI Symbol;Acc:MGI:1914523]
				View as Table
ENSMUSG00000026271	Gpr35	1	Forward	View as cDNA map |	G protein-coupled receptor 35 Gene [Source:MGI Symbol;Acc:MGI:1929509]
				View as Table
ENSMUSG00000026274	Pask	1	Reverse	View as cDNA map |	PAS domain containing serine/threonine kinase Gene [Source:MGI Symbol;Acc:MGI:2155936]
				View as Table
ENSMUSG00000026279	Thap4	1	Reverse	View as cDNA map |	THAP domain containing 4 Gene [Source:MGI Symbol;Acc:MGI:1914276]
				View as Table
ENSMUSG00000026285	Pdcd1	1	Reverse	View as cDNA map |	programmed cell death 1 Gene [Source:MGI Symbol;Acc:MGI:104879]
				View as Table
ENSMUSG00000026303	Mlph	1	Forward	View as cDNA map |	melanophilin Gene [Source:MGI Symbol;Acc:MGI:2176380]
				View as Table
ENSMUSG00000026308	Klhl30	2	Forward	View as cDNA map |	kelch-like 30 (Drosophila) Gene [Source:MGI Symbol;Acc:MGI:1918038]
				View as Table
ENSMUSG00000026311	Asb1	1	Forward	View as cDNA map |	ankyrin repeat and SOCS box-containing 1 Gene [Source:MGI Symbol;Acc:MGI:1929735]
				View as Table
ENSMUSG00000026311	Asb1	1	Forward	View as cDNA map |	ankyrin repeat and SOCS box-containing 1 Gene [Source:MGI Symbol;Acc:MGI:1929735]
				View as Table
ENSMUSG00000026311	Asb1	1	Forward	View as cDNA map |	ankyrin repeat and SOCS box-containing 1 Gene [Source:MGI Symbol;Acc:MGI:1929735]
				View as Table
ENSMUSG00000026319	2310035C23Rik	1	Forward	View as cDNA map |	RIKEN cDNA 2310035C23 gene Gene [Source:MGI Symbol;Acc:MGI:1922832]
				View as Table
ENSMUSG00000026319	2310035C23Rik	1	Forward	View as cDNA map |	RIKEN cDNA 2310035C23 gene Gene [Source:MGI Symbol;Acc:MGI:1922832]
				View as Table
ENSMUSG00000026327	Serpinb11	1	Forward	View as cDNA map |	serine (or cysteine) peptidase inhibitor, clade B (ovalbumin), member 11 Gene [Source:MGI Symbol;Acc:MGI:1914207]
				View as Table
ENSMUSG00000026339	Ccdc93	2	Forward	View as cDNA map |	coiled-coil domain containing 93 Gene [Source:MGI Symbol;Acc:MGI:1918079]
				View as Table
ENSMUSG00000026339	Ccdc93	1	Forward	View as cDNA map |	coiled-coil domain containing 93 Gene [Source:MGI Symbol;Acc:MGI:1918079]
				View as Table
ENSMUSG00000026342	Slc35f5	1	Forward	View as cDNA map |	solute carrier family 35, member F5 Gene [Source:MGI Symbol;Acc:MGI:1921400]
				View as Table
ENSMUSG00000026343	Gpr39	1	Forward	View as cDNA map |	G protein-coupled receptor 39 Gene [Source:MGI Symbol;Acc:MGI:1918361]
				View as Table
ENSMUSG00000026347	Tmem163	1	Reverse	View as cDNA map |	transmembrane protein 163 Gene [Source:MGI Symbol;Acc:MGI:1919410]
				View as Table
ENSMUSG00000026347	Tmem163	1	Reverse	View as cDNA map |	transmembrane protein 163 Gene [Source:MGI Symbol;Acc:MGI:1919410]
				View as Table
ENSMUSG00000026349	Ccnt2	2	Forward	View as cDNA map |	cyclin T2 Gene [Source:MGI Symbol;Acc:MGI:1920199]
				View as Table
ENSMUSG00000026355	Mcm6	1	Reverse	View as cDNA map |	minichromosome maintenance deficient 6 (MIS5 homolog, S. pombe) (S. cerevisiae) Gene [Source:MGI Symbol;Acc:MGI:1298227]
				View as Table
ENSMUSG00000026355	Mcm6	1	Reverse	View as cDNA map |	minichromosome maintenance deficient 6 (MIS5 homolog, S. pombe) (S. cerevisiae) Gene [Source:MGI Symbol;Acc:MGI:1298227]
				View as Table
ENSMUSG00000026361	Cdc73	2	Reverse	View as cDNA map |	cell division cycle 73, Paf1/RNA polymerase II complex component, homolog (S. cerevisiae) Gene [Source:MGI Symbol;Acc:MGI:2384876]
				View as Table
ENSMUSG00000026380	Tcfcp2l1	1	Forward	View as cDNA map |	transcription factor CP2-like 1 Gene [Source:MGI Symbol;Acc:MGI:2444691]
				View as Table
ENSMUSG00000026383	Epb4.1l5	2	Reverse	View as cDNA map |	erythrocyte protein band 4.1-like 5 Gene [Source:MGI Symbol;Acc:MGI:103006]
				View as Table
ENSMUSG00000026383	Epb4.1l5	2	Reverse	View as cDNA map |	erythrocyte protein band 4.1-like 5 Gene [Source:MGI Symbol;Acc:MGI:103006]
				View as Table
ENSMUSG00000026398	Nr5a2	1	Reverse	View as cDNA map |	nuclear receptor subfamily 5, group A, member 2 Gene [Source:MGI Symbol;Acc:MGI:1346834]
				View as Table
ENSMUSG00000026398	Nr5a2	1	Reverse	View as cDNA map |	nuclear receptor subfamily 5, group A, member 2 Gene [Source:MGI Symbol;Acc:MGI:1346834]
				View as Table
ENSMUSG00000026404	Ddx59	1	Forward	View as cDNA map |	DEAD (Asp-Glu-Ala-Asp) box polypeptide 59 Gene [Source:MGI Symbol;Acc:MGI:1915247]
				View as Table
ENSMUSG00000026407	Cacna1s	1	Forward	View as cDNA map |	calcium channel, voltage-dependent, L type, alpha 1S subunit Gene [Source:MGI Symbol;Acc:MGI:88294]
				View as Table
ENSMUSG00000026407	Cacna1s	1	Forward	View as cDNA map |	calcium channel, voltage-dependent, L type, alpha 1S subunit Gene [Source:MGI Symbol;Acc:MGI:88294]
				View as Table
ENSMUSG00000026409	Pfkfb2	1	Reverse	View as cDNA map |	6-phosphofructo-2-kinase/fructose-2,6-biphosphatase 2 Gene [Source:MGI Symbol;Acc:MGI:107815]
				View as Table
ENSMUSG00000026409	Pfkfb2	1	Reverse	View as cDNA map |	6-phosphofructo-2-kinase/fructose-2,6-biphosphatase 2 Gene [Source:MGI Symbol;Acc:MGI:107815]
				View as Table
ENSMUSG00000026413	Pkp1	1	Reverse	View as cDNA map |	plakophilin 1 Gene [Source:MGI Symbol;Acc:MGI:1328359]
				View as Table
ENSMUSG00000026424	Gpr37l1	1	Reverse	View as cDNA map |	G protein-coupled receptor 37-like 1 Gene [Source:MGI Symbol;Acc:MGI:1928503]
				View as Table
ENSMUSG00000026425	Srgap2	2	Reverse	View as cDNA map |	SLIT-ROBO Rho GTPase activating protein 2 Gene [Source:MGI Symbol;Acc:MGI:109605]
				View as Table
ENSMUSG00000026432	Avpr1b	1	Forward	View as cDNA map |	arginine vasopressin receptor 1B Gene [Source:MGI Symbol;Acc:MGI:1347010]
				View as Table
ENSMUSG00000026437	Cdk18	1	Reverse	View as cDNA map |	cyclin-dependent kinase 18 Gene [Source:MGI Symbol;Acc:MGI:97518]
				View as Table
ENSMUSG00000026437	Cdk18	1	Reverse	View as cDNA map |	cyclin-dependent kinase 18 Gene [Source:MGI Symbol;Acc:MGI:97518]
				View as Table
ENSMUSG00000026439	Rbbp5	2	Forward	View as cDNA map |	retinoblastoma binding protein 5 Gene [Source:MGI Symbol;Acc:MGI:1918367]
				View as Table
ENSMUSG00000026442	Nfasc	2	Reverse	View as cDNA map |	neurofascin Gene [Source:MGI Symbol;Acc:MGI:104753]
				View as Table
ENSMUSG00000026442	Nfasc	2	Reverse	View as cDNA map |	neurofascin Gene [Source:MGI Symbol;Acc:MGI:104753]
				View as Table
ENSMUSG00000026447	Pik3c2b	2	Forward	View as cDNA map |	phosphoinositide-3-kinase, class 2, beta polypeptide Gene [Source:MGI Symbol;Acc:MGI:2685045]
				View as Table
ENSMUSG00000026452	Syt2	2	Forward	View as cDNA map |	synaptotagmin II Gene [Source:MGI Symbol;Acc:MGI:99666]
				View as Table
ENSMUSG00000026458	Ppfia4	1	Reverse	View as cDNA map |	protein tyrosine phosphatase, receptor type, f polypeptide (PTPRF), interacting protein (liprin), alpha 4 Gene [Source:MGI Symbol;Acc:MGI:1915757]
				View as Table
ENSMUSG00000026463	Atp2b4	1	Reverse	View as cDNA map |	ATPase, Ca++ transporting, plasma membrane 4 Gene [Source:MGI Symbol;Acc:MGI:88111]
				View as Table
ENSMUSG00000026463	Atp2b4	1	Reverse	View as cDNA map |	ATPase, Ca++ transporting, plasma membrane 4 Gene [Source:MGI Symbol;Acc:MGI:88111]
				View as Table
ENSMUSG00000026464	Zc3h11a	1	Reverse	View as cDNA map |	zinc finger CCCH type containing 11A Gene [Source:MGI Symbol;Acc:MGI:1917829]
				View as Table
ENSMUSG00000026466	Tor1aip1	1	Reverse	View as cDNA map |	torsin A interacting protein 1 Gene [Source:MGI Symbol;Acc:MGI:3582693]
				View as Table
ENSMUSG00000026468	Lhx4	1	Reverse	View as cDNA map |	LIM homeobox protein 4 Gene [Source:MGI Symbol;Acc:MGI:101776]
				View as Table
ENSMUSG00000026469	Xpr1	3	Reverse	View as cDNA map |	xenotropic and polytropic retrovirus receptor 1 Gene [Source:MGI Symbol;Acc:MGI:97932]
				View as Table
ENSMUSG00000026469	Xpr1	1	Reverse	View as cDNA map |	xenotropic and polytropic retrovirus receptor 1 Gene [Source:MGI Symbol;Acc:MGI:97932]
				View as Table
ENSMUSG00000026469	Xpr1	1	Reverse	View as cDNA map |	xenotropic and polytropic retrovirus receptor 1 Gene [Source:MGI Symbol;Acc:MGI:97932]
				View as Table
ENSMUSG00000026478	Lamc1	2	Reverse	View as cDNA map |	laminin, gamma 1 Gene [Source:MGI Symbol;Acc:MGI:99914]
				View as Table
ENSMUSG00000026482	Rgl1	1	Reverse	View as cDNA map |	ral guanine nucleotide dissociation stimulator,-like 1 Gene [Source:MGI Symbol;Acc:MGI:107484]
				View as Table
ENSMUSG00000026482	Rgl1	1	Reverse	View as cDNA map |	ral guanine nucleotide dissociation stimulator,-like 1 Gene [Source:MGI Symbol;Acc:MGI:107484]
				View as Table
ENSMUSG00000026482	Rgl1	1	Reverse	View as cDNA map |	ral guanine nucleotide dissociation stimulator,-like 1 Gene [Source:MGI Symbol;Acc:MGI:107484]
				View as Table
ENSMUSG00000026483	Fam129a	1	Forward	View as cDNA map |	family with sequence similarity 129, member A Gene [Source:MGI Symbol;Acc:MGI:2137237]
				View as Table
ENSMUSG00000026489	Adck3	1	Reverse	View as cDNA map |	aarF domain containing kinase 3 Gene [Source:MGI Symbol;Acc:MGI:1914676]
				View as Table
ENSMUSG00000026489	Adck3	1	Reverse	View as cDNA map |	aarF domain containing kinase 3 Gene [Source:MGI Symbol;Acc:MGI:1914676]
				View as Table
ENSMUSG00000026490	Cdc42bpa	1	Forward	View as cDNA map |	CDC42 binding protein kinase alpha Gene [Source:MGI Symbol;Acc:MGI:2441841]
				View as Table
ENSMUSG00000026490	Cdc42bpa	1	Forward	View as cDNA map |	CDC42 binding protein kinase alpha Gene [Source:MGI Symbol;Acc:MGI:2441841]
				View as Table
ENSMUSG00000026490	Cdc42bpa	2	Forward	View as cDNA map |	CDC42 binding protein kinase alpha Gene [Source:MGI Symbol;Acc:MGI:2441841]
				View as Table
ENSMUSG00000026491	Ahctf1	2	Reverse	View as cDNA map |	AT hook containing transcription factor 1 Gene [Source:MGI Symbol;Acc:MGI:1915033]
				View as Table
ENSMUSG00000026496	Parp1	1	Forward	View as cDNA map |	poly (ADP-ribose) polymerase family, member 1 Gene [Source:MGI Symbol;Acc:MGI:1340806]
				View as Table
ENSMUSG00000026497	Mixl1	1	Reverse	View as cDNA map |	Mix1 homeobox-like 1 (Xenopus laevis) Gene [Source:MGI Symbol;Acc:MGI:1351322]
				View as Table
ENSMUSG00000026499	Acbd3	1	Forward	View as cDNA map |	acyl-Coenzyme A binding domain containing 3 Gene [Source:MGI Symbol;Acc:MGI:2181074]
				View as Table
ENSMUSG00000026510	Trp53bp2	2	Forward	View as cDNA map |	transformation related protein 53 binding protein 2 Gene [Source:MGI Symbol;Acc:MGI:2138319]
				View as Table
ENSMUSG00000026514	Cnih3	1	Forward	View as cDNA map |	cornichon homolog 3 (Drosophila) Gene [Source:MGI Symbol;Acc:MGI:1920228]
				View as Table
ENSMUSG00000026516	Nvl	1	Reverse	View as cDNA map |	nuclear VCP-like Gene [Source:MGI Symbol;Acc:MGI:1914709]
				View as Table
ENSMUSG00000026519	Tmem63a	2	Forward	View as cDNA map |	transmembrane protein 63a Gene [Source:MGI Symbol;Acc:MGI:2384789]
				View as Table
ENSMUSG00000026519	Tmem63a	2	Forward	View as cDNA map |	transmembrane protein 63a Gene [Source:MGI Symbol;Acc:MGI:2384789]
				View as Table
ENSMUSG00000026519	Tmem63a	2	Forward	View as cDNA map |	transmembrane protein 63a Gene [Source:MGI Symbol;Acc:MGI:2384789]
				View as Table
ENSMUSG00000026520	Pycr2	1	Forward	View as cDNA map |	pyrroline-5-carboxylate reductase family, member 2 Gene [Source:MGI Symbol;Acc:MGI:1277956]
				View as Table
ENSMUSG00000026532	Spna1	1	Forward	View as cDNA map |	spectrin alpha 1 Gene [Source:MGI Symbol;Acc:MGI:98385]
				View as Table
ENSMUSG00000026564	Dusp27	1	Reverse	View as cDNA map |	dual specificity phosphatase 27 (putative) Gene [Source:MGI Symbol;Acc:MGI:2685055]
				View as Table
ENSMUSG00000026565	Pou2f1	2	Reverse	View as cDNA map |	POU domain, class 2, transcription factor 1 Gene [Source:MGI Symbol;Acc:MGI:101898]
				View as Table
ENSMUSG00000026567	Adcy10	1	Forward	View as cDNA map |	adenylate cyclase 10 Gene [Source:MGI Symbol;Acc:MGI:2660854]
				View as Table
ENSMUSG00000026567	Adcy10	1	Forward	View as cDNA map |	adenylate cyclase 10 Gene [Source:MGI Symbol;Acc:MGI:2660854]
				View as Table
ENSMUSG00000026572	Tbx19	1	Reverse	View as cDNA map |	T-box 19 Gene [Source:MGI Symbol;Acc:MGI:1891158]
				View as Table
ENSMUSG00000026574	Dpt	1	Forward	View as cDNA map |	dermatopontin Gene [Source:MGI Symbol;Acc:MGI:1928392]
				View as Table
ENSMUSG00000026580	Selp	1	Forward	View as cDNA map |	selectin, platelet Gene [Source:MGI Symbol;Acc:MGI:98280]
				View as Table
ENSMUSG00000026580	Selp	1	Forward	View as cDNA map |	selectin, platelet Gene [Source:MGI Symbol;Acc:MGI:98280]
				View as Table
ENSMUSG00000026582	Sele	1	Forward	View as cDNA map |	selectin, endothelial cell Gene [Source:MGI Symbol;Acc:MGI:98278]
				View as Table
ENSMUSG00000026584	Scyl3	1	Forward	View as cDNA map |	SCY1-like 3 (S. cerevisiae) Gene [Source:MGI Symbol;Acc:MGI:1921385]
				View as Table
ENSMUSG00000026584	Scyl3	1	Forward	View as cDNA map |	SCY1-like 3 (S. cerevisiae) Gene [Source:MGI Symbol;Acc:MGI:1921385]
				View as Table
ENSMUSG00000026584	Scyl3	1	Forward	View as cDNA map |	SCY1-like 3 (S. cerevisiae) Gene [Source:MGI Symbol;Acc:MGI:1921385]
				View as Table
ENSMUSG00000026585	Kifap3	1	Forward	View as cDNA map |	kinesin-associated protein 3 Gene [Source:MGI Symbol;Acc:MGI:107566]
				View as Table
ENSMUSG00000026585	Kifap3	1	Forward	View as cDNA map |	kinesin-associated protein 3 Gene [Source:MGI Symbol;Acc:MGI:107566]
				View as Table
ENSMUSG00000026587	Astn1	1	Forward	View as cDNA map |	astrotactin 1 Gene [Source:MGI Symbol;Acc:MGI:1098567]
				View as Table
ENSMUSG00000026587	Astn1	1	Forward	View as cDNA map |	astrotactin 1 Gene [Source:MGI Symbol;Acc:MGI:1098567]
				View as Table
ENSMUSG00000026594	Ralgps2	1	Reverse	View as cDNA map |	Ral GEF with PH domain and SH3 binding motif 2 Gene [Source:MGI Symbol;Acc:MGI:1925505]
				View as Table
ENSMUSG00000026594	Ralgps2	1	Reverse	View as cDNA map |	Ral GEF with PH domain and SH3 binding motif 2 Gene [Source:MGI Symbol;Acc:MGI:1925505]
				View as Table
ENSMUSG00000026594	Ralgps2	1	Reverse	View as cDNA map |	Ral GEF with PH domain and SH3 binding motif 2 Gene [Source:MGI Symbol;Acc:MGI:1925505]
				View as Table
ENSMUSG00000026594	Ralgps2	1	Reverse	View as cDNA map |	Ral GEF with PH domain and SH3 binding motif 2 Gene [Source:MGI Symbol;Acc:MGI:1925505]
				View as Table
ENSMUSG00000026596	Abl2	1	Forward	View as cDNA map |	v-abl Abelson murine leukemia viral oncogene homolog 2 (arg, Abelson-related gene) Gene [Source:MGI Symbol;Acc:MGI:87860]
				View as Table
ENSMUSG00000026596	Abl2	1	Forward	View as cDNA map |	v-abl Abelson murine leukemia viral oncogene homolog 2 (arg, Abelson-related gene) Gene [Source:MGI Symbol;Acc:MGI:87860]
				View as Table
ENSMUSG00000026604	Ptpn14	2	Forward	View as cDNA map |	protein tyrosine phosphatase, non-receptor type 14 Gene [Source:MGI Symbol;Acc:MGI:102467]
				View as Table
ENSMUSG00000026604	Ptpn14	2	Forward	View as cDNA map |	protein tyrosine phosphatase, non-receptor type 14 Gene [Source:MGI Symbol;Acc:MGI:102467]
				View as Table
ENSMUSG00000026608	Kctd3	1	Reverse	View as cDNA map |	potassium channel tetramerisation domain containing 3 Gene [Source:MGI Symbol;Acc:MGI:2444629]
				View as Table
ENSMUSG00000026609	Ush2a	4	Forward	View as cDNA map |	Usher syndrome 2A (autosomal recessive, mild) homolog (human) Gene [Source:MGI Symbol;Acc:MGI:1341292]
				View as Table
ENSMUSG00000026609	Ush2a	4	Forward	View as cDNA map |	Usher syndrome 2A (autosomal recessive, mild) homolog (human) Gene [Source:MGI Symbol;Acc:MGI:1341292]
				View as Table
ENSMUSG00000026609	Ush2a	1	Forward	View as cDNA map |	Usher syndrome 2A (autosomal recessive, mild) homolog (human) Gene [Source:MGI Symbol;Acc:MGI:1341292]
				View as Table
ENSMUSG00000026611	Spata17	1	Reverse	View as cDNA map |	spermatogenesis associated 17 Gene [Source:MGI Symbol;Acc:MGI:1921967]
				View as Table
ENSMUSG00000026615	Eprs	1	Forward	View as cDNA map |	glutamyl-prolyl-tRNA synthetase Gene [Source:MGI Symbol;Acc:MGI:97838]
				View as Table
ENSMUSG00000026616	Cr2	1	Reverse	View as cDNA map |	complement receptor 2 Gene [Source:MGI Symbol;Acc:MGI:88489]
				View as Table
ENSMUSG00000026618	Iars2	2	Reverse	View as cDNA map |	isoleucine-tRNA synthetase 2, mitochondrial Gene [Source:MGI Symbol;Acc:MGI:1919586]
				View as Table
ENSMUSG00000026618	Iars2	1	Reverse	View as cDNA map |	isoleucine-tRNA synthetase 2, mitochondrial Gene [Source:MGI Symbol;Acc:MGI:1919586]
				View as Table
ENSMUSG00000026618	Iars2	1	Reverse	View as cDNA map |	isoleucine-tRNA synthetase 2, mitochondrial Gene [Source:MGI Symbol;Acc:MGI:1919586]
				View as Table
ENSMUSG00000026623	Lpgat1	1	Forward	View as cDNA map |	lysophosphatidylglycerol acyltransferase 1 Gene [Source:MGI Symbol;Acc:MGI:2446186]
				View as Table
ENSMUSG00000026623	Lpgat1	1	Forward	View as cDNA map |	lysophosphatidylglycerol acyltransferase 1 Gene [Source:MGI Symbol;Acc:MGI:2446186]
				View as Table
ENSMUSG00000026626	Ppp2r5a	1	Reverse	View as cDNA map |	protein phosphatase 2, regulatory subunit B (B56), alpha isoform Gene [Source:MGI Symbol;Acc:MGI:2388479]
				View as Table
ENSMUSG00000026628	Atf3	1	Reverse	View as cDNA map |	activating transcription factor 3 Gene [Source:MGI Symbol;Acc:MGI:109384]
				View as Table
ENSMUSG00000026639	Lamb3	1	Forward	View as cDNA map |	laminin, beta 3 Gene [Source:MGI Symbol;Acc:MGI:99915]
				View as Table
ENSMUSG00000026639	Lamb3	1	Forward	View as cDNA map |	laminin, beta 3 Gene [Source:MGI Symbol;Acc:MGI:99915]
				View as Table
ENSMUSG00000026640	Plxna2	2	Forward	View as cDNA map |	plexin A2 Gene [Source:MGI Symbol;Acc:MGI:107684]
				View as Table
ENSMUSG00000026656	Fcgr2b	1	Reverse	View as cDNA map |	Fc receptor, IgG, low affinity IIb Gene [Source:MGI Symbol;Acc:MGI:95499]
				View as Table
ENSMUSG00000026659	Dusp12	1	Reverse	View as cDNA map |	dual specificity phosphatase 12 Gene [Source:MGI Symbol;Acc:MGI:1890614]
				View as Table
ENSMUSG00000026659	Dusp12	1	Reverse	View as cDNA map |	dual specificity phosphatase 12 Gene [Source:MGI Symbol;Acc:MGI:1890614]
				View as Table
ENSMUSG00000026674	Ddr2	1	Reverse	View as cDNA map |	discoidin domain receptor family, member 2 Gene [Source:MGI Symbol;Acc:MGI:1345277]
				View as Table
ENSMUSG00000026678	Rgs5	1	Forward	View as cDNA map |	regulator of G-protein signaling 5 Gene [Source:MGI Symbol;Acc:MGI:1098434]
				View as Table
ENSMUSG00000026686	Lmx1a	1	Forward	View as cDNA map |	LIM homeobox transcription factor 1 alpha Gene [Source:MGI Symbol;Acc:MGI:1888519]
				View as Table
ENSMUSG00000026686	Lmx1a	1	Forward	View as cDNA map |	LIM homeobox transcription factor 1 alpha Gene [Source:MGI Symbol;Acc:MGI:1888519]
				View as Table
ENSMUSG00000026694	Mettl13	1	Reverse	View as cDNA map |	methyltransferase like 13 Gene [Source:MGI Symbol;Acc:MGI:1918699]
				View as Table
ENSMUSG00000026715	Serpinc1	1	Forward	View as cDNA map |	serine (or cysteine) peptidase inhibitor, clade C (antithrombin), member 1 Gene [Source:MGI Symbol;Acc:MGI:88095]
				View as Table
ENSMUSG00000026721	Rabgap1l	2	Reverse	View as cDNA map |	RAB GTPase activating protein 1-like Gene [Source:MGI Symbol;Acc:MGI:1352507]
				View as Table
ENSMUSG00000026782	Abi2	1	Forward	View as cDNA map |	abl-interactor 2 Gene [Source:MGI Symbol;Acc:MGI:106913]
				View as Table
ENSMUSG00000026782	Abi2	1	Forward	View as cDNA map |	abl-interactor 2 Gene [Source:MGI Symbol;Acc:MGI:106913]
				View as Table
ENSMUSG00000027520	Zdbf2	1	Forward	View as cDNA map |	zinc finger, DBF-type containing 2 Gene [Source:MGI Symbol;Acc:MGI:1921134]
				View as Table
ENSMUSG00000027520	Zdbf2	1	Forward	View as cDNA map |	zinc finger, DBF-type containing 2 Gene [Source:MGI Symbol;Acc:MGI:1921134]
				View as Table
ENSMUSG00000032666	1700025G04Rik	2	Reverse	View as cDNA map |	RIKEN cDNA 1700025G04 gene Gene [Source:MGI Symbol;Acc:MGI:1916649]
				View as Table
ENSMUSG00000032666	1700025G04Rik	1	Reverse	View as cDNA map |	RIKEN cDNA 1700025G04 gene Gene [Source:MGI Symbol;Acc:MGI:1916649]
				View as Table
ENSMUSG00000033227	Wnt6	1	Forward	View as cDNA map |	wingless-related MMTV integration site 6 Gene [Source:MGI Symbol;Acc:MGI:98960]
				View as Table
ENSMUSG00000033557	Fam20b	1	Reverse	View as cDNA map |	family with sequence similarity 20, member B Gene [Source:MGI Symbol;Acc:MGI:2443990]
				View as Table
ENSMUSG00000033557	Fam20b	2	Reverse	View as cDNA map |	family with sequence similarity 20, member B Gene [Source:MGI Symbol;Acc:MGI:2443990]
				View as Table
ENSMUSG00000033569	Bai3	3	Reverse	View as cDNA map |	brain-specific angiogenesis inhibitor 3 Gene [Source:MGI Symbol;Acc:MGI:2441837]
				View as Table
ENSMUSG00000033569	Bai3	1	Reverse	View as cDNA map |	brain-specific angiogenesis inhibitor 3 Gene [Source:MGI Symbol;Acc:MGI:2441837]
				View as Table
ENSMUSG00000033569	Bai3	3	Reverse	View as cDNA map |	brain-specific angiogenesis inhibitor 3 Gene [Source:MGI Symbol;Acc:MGI:2441837]
				View as Table
ENSMUSG00000033569	Bai3	3	Reverse	View as cDNA map |	brain-specific angiogenesis inhibitor 3 Gene [Source:MGI Symbol;Acc:MGI:2441837]
				View as Table
ENSMUSG00000033569	Bai3	3	Reverse	View as cDNA map |	brain-specific angiogenesis inhibitor 3 Gene [Source:MGI Symbol;Acc:MGI:2441837]
				View as Table
ENSMUSG00000033569	Bai3	1	Reverse	View as cDNA map |	brain-specific angiogenesis inhibitor 3 Gene [Source:MGI Symbol;Acc:MGI:2441837]
				View as Table
ENSMUSG00000033671	Cep350	1	Reverse	View as cDNA map |	centrosomal protein 350 Gene [Source:MGI Symbol;Acc:MGI:1921331]
				View as Table
ENSMUSG00000033740	St18	1	Forward	View as cDNA map |	suppression of tumorigenicity 18 Gene [Source:MGI Symbol;Acc:MGI:2446700]
				View as Table
ENSMUSG00000033740	St18	1	Forward	View as cDNA map |	suppression of tumorigenicity 18 Gene [Source:MGI Symbol;Acc:MGI:2446700]
				View as Table
ENSMUSG00000033740	St18	1	Forward	View as cDNA map |	suppression of tumorigenicity 18 Gene [Source:MGI Symbol;Acc:MGI:2446700]
				View as Table
ENSMUSG00000033740	St18	1	Forward	View as cDNA map |	suppression of tumorigenicity 18 Gene [Source:MGI Symbol;Acc:MGI:2446700]
				View as Table
ENSMUSG00000033740	St18	1	Forward	View as cDNA map |	suppression of tumorigenicity 18 Gene [Source:MGI Symbol;Acc:MGI:2446700]
				View as Table
ENSMUSG00000033740	St18	1	Forward	View as cDNA map |	suppression of tumorigenicity 18 Gene [Source:MGI Symbol;Acc:MGI:2446700]
				View as Table
ENSMUSG00000033774	Npbwr1	1	Reverse	View as cDNA map |	neuropeptides B/W receptor 1 Gene [Source:MGI Symbol;Acc:MGI:891989]
				View as Table
ENSMUSG00000033845	Mrpl15	1	Reverse	View as cDNA map |	mitochondrial ribosomal protein L15 Gene [Source:MGI Symbol;Acc:MGI:1351639]
				View as Table
ENSMUSG00000034000	Neu4	1	Forward	View as cDNA map |	sialidase 4 Gene [Source:MGI Symbol;Acc:MGI:2661364]
				View as Table
ENSMUSG00000034000	Neu4	1	Forward	View as cDNA map |	sialidase 4 Gene [Source:MGI Symbol;Acc:MGI:2661364]
				View as Table
ENSMUSG00000034000	Neu4	1	Forward	View as cDNA map |	sialidase 4 Gene [Source:MGI Symbol;Acc:MGI:2661364]
				View as Table
ENSMUSG00000034066	Farp2	1	Forward	View as cDNA map |	FERM, RhoGEF and pleckstrin domain protein 2 Gene [Source:MGI Symbol;Acc:MGI:2385126]
				View as Table
ENSMUSG00000034066	Farp2	1	Forward	View as cDNA map |	FERM, RhoGEF and pleckstrin domain protein 2 Gene [Source:MGI Symbol;Acc:MGI:2385126]
				View as Table
ENSMUSG00000034159	2310007B03Rik	1	Reverse	View as cDNA map |	RIKEN cDNA 2310007B03 gene Gene [Source:MGI Symbol;Acc:MGI:1919124]
				View as Table
ENSMUSG00000034159	2310007B03Rik	1	Reverse	View as cDNA map |	RIKEN cDNA 2310007B03 gene Gene [Source:MGI Symbol;Acc:MGI:1919124]
				View as Table
ENSMUSG00000034212	Ankmy1	1	Reverse	View as cDNA map |	ankyrin repeat and MYND domain containing 1 Gene [Source:MGI Symbol;Acc:MGI:3045261]
				View as Table
ENSMUSG00000034212	Ankmy1	1	Reverse	View as cDNA map |	ankyrin repeat and MYND domain containing 1 Gene [Source:MGI Symbol;Acc:MGI:3045261]
				View as Table
ENSMUSG00000034220	Gpc1	1	Forward	View as cDNA map |	glypican 1 Gene [Source:MGI Symbol;Acc:MGI:1194891]
				View as Table
ENSMUSG00000034343	Ube2f	1	Forward	View as cDNA map |	ubiquitin-conjugating enzyme E2F (putative) Gene [Source:MGI Symbol;Acc:MGI:1915171]
				View as Table
ENSMUSG00000034343	Ube2f	1	Forward	View as cDNA map |	ubiquitin-conjugating enzyme E2F (putative) Gene [Source:MGI Symbol;Acc:MGI:1915171]
				View as Table
ENSMUSG00000034343	Ube2f	1	Forward	View as cDNA map |	ubiquitin-conjugating enzyme E2F (putative) Gene [Source:MGI Symbol;Acc:MGI:1915171]
				View as Table
ENSMUSG00000034353	Ramp1	1	Forward	View as cDNA map |	receptor (calcitonin) activity modifying protein 1 Gene [Source:MGI Symbol;Acc:MGI:1858418]
				View as Table
ENSMUSG00000036086	Zranb3	1	Reverse	View as cDNA map |	zinc finger, RAN-binding domain containing 3 Gene [Source:MGI Symbol;Acc:MGI:1918362]
				View as Table
ENSMUSG00000036086	Zranb3	1	Reverse	View as cDNA map |	zinc finger, RAN-binding domain containing 3 Gene [Source:MGI Symbol;Acc:MGI:1918362]
				View as Table
ENSMUSG00000036086	Zranb3	1	Reverse	View as cDNA map |	zinc finger, RAN-binding domain containing 3 Gene [Source:MGI Symbol;Acc:MGI:1918362]
				View as Table
ENSMUSG00000036086	Zranb3	1	Reverse	View as cDNA map |	zinc finger, RAN-binding domain containing 3 Gene [Source:MGI Symbol;Acc:MGI:1918362]
				View as Table
ENSMUSG00000036155	Mgat5	1	Forward	View as cDNA map |	mannoside acetylglucosaminyltransferase 5 Gene [Source:MGI Symbol;Acc:MGI:894701]
				View as Table
ENSMUSG00000036155	Mgat5	1	Forward	View as cDNA map |	mannoside acetylglucosaminyltransferase 5 Gene [Source:MGI Symbol;Acc:MGI:894701]
				View as Table
ENSMUSG00000036206	Sh3bp4	1	Forward	View as cDNA map |	SH3-domain binding protein 4 Gene [Source:MGI Symbol;Acc:MGI:2138297]
				View as Table
ENSMUSG00000036707	Cab39	1	Forward	View as cDNA map |	calcium binding protein 39 Gene [Source:MGI Symbol;Acc:MGI:107438]
				View as Table
ENSMUSG00000037138	Aff3	1	Reverse	View as cDNA map |	AF4/FMR2 family, member 3 Gene [Source:MGI Symbol;Acc:MGI:106927]
				View as Table
ENSMUSG00000037434	Slc30a1	1	Forward	View as cDNA map |	solute carrier family 30 (zinc transporter), member 1 Gene [Source:MGI Symbol;Acc:MGI:1345281]
				View as Table
ENSMUSG00000037447	Arid5a	1	Forward	View as cDNA map |	AT rich interactive domain 5A (MRF1-like) Gene [Source:MGI Symbol;Acc:MGI:2443039]
				View as Table
ENSMUSG00000037461	Ints7	1	Forward	View as cDNA map |	integrator complex subunit 7 Gene [Source:MGI Symbol;Acc:MGI:1924315]
				View as Table
ENSMUSG00000037470	Uggt1	2	Reverse	View as cDNA map |	UDP-glucose glycoprotein glucosyltransferase 1 Gene [Source:MGI Symbol;Acc:MGI:2443162]
				View as Table
ENSMUSG00000037503	Fam168b	3	Reverse	View as cDNA map |	family with sequence similarity 168, member B Gene [Source:MGI Symbol;Acc:MGI:2448487]
				View as Table
ENSMUSG00000037509	Arhgef4	2	Forward	View as cDNA map |	Rho guanine nucleotide exchange factor (GEF) 4 Gene [Source:MGI Symbol;Acc:MGI:2442507]
				View as Table
ENSMUSG00000037509	Arhgef4	5	Forward	View as cDNA map |	Rho guanine nucleotide exchange factor (GEF) 4 Gene [Source:MGI Symbol;Acc:MGI:2442507]
				View as Table
ENSMUSG00000037568	Vash2	1	Reverse	View as cDNA map |	vasohibin 2 Gene [Source:MGI Symbol;Acc:MGI:2444826]
				View as Table
ENSMUSG00000037860	Aim2	1	Forward	View as cDNA map |	absent in melanoma 2 Gene [Source:MGI Symbol;Acc:MGI:2686159]
				View as Table
ENSMUSG00000037860	Aim2	1	Forward	View as cDNA map |	absent in melanoma 2 Gene [Source:MGI Symbol;Acc:MGI:2686159]
				View as Table
ENSMUSG00000037860	Aim2	1	Forward	View as cDNA map |	absent in melanoma 2 Gene [Source:MGI Symbol;Acc:MGI:2686159]
				View as Table
ENSMUSG00000037995	Igsf9	1	Forward	View as cDNA map |	immunoglobulin superfamily, member 9 Gene [Source:MGI Symbol;Acc:MGI:2135283]
				View as Table
ENSMUSG00000037995	Igsf9	1	Forward	View as cDNA map |	immunoglobulin superfamily, member 9 Gene [Source:MGI Symbol;Acc:MGI:2135283]
				View as Table
ENSMUSG00000037995	Igsf9	1	Forward	View as cDNA map |	immunoglobulin superfamily, member 9 Gene [Source:MGI Symbol;Acc:MGI:2135283]
				View as Table
ENSMUSG00000038026	Kcnj9	1	Reverse	View as cDNA map |	potassium inwardly-rectifying channel, subfamily J, member 9 Gene [Source:MGI Symbol;Acc:MGI:108007]
				View as Table
ENSMUSG00000038174	Fam126b	3	Reverse	View as cDNA map |	family with sequence similarity 126, member B Gene [Source:MGI Symbol;Acc:MGI:1098784]
				View as Table
ENSMUSG00000038179	Slamf7	1	Reverse	View as cDNA map |	SLAM family member 7 Gene [Source:MGI Symbol;Acc:MGI:1922595]
				View as Table
ENSMUSG00000038209	Itln1	2	Reverse	View as cDNA map |	intelectin 1 (galactofuranose binding) Gene [Source:MGI Symbol;Acc:MGI:1333831]
				View as Table
ENSMUSG00000038242	Aox4	1	Forward	View as cDNA map |	aldehyde oxidase 4 Gene [Source:MGI Symbol;Acc:MGI:1919122]
				View as Table
ENSMUSG00000038331	Satb2	1	Reverse	View as cDNA map |	special AT-rich sequence binding protein 2 Gene [Source:MGI Symbol;Acc:MGI:2679336]
				View as Table
ENSMUSG00000038463	Olfml2b	1	Forward	View as cDNA map |	olfactomedin-like 2B Gene [Source:MGI Symbol;Acc:MGI:2443310]
				View as Table
ENSMUSG00000038473	Nos1ap	3	Reverse	View as cDNA map |	nitric oxide synthase 1 (neuronal) adaptor protein Gene [Source:MGI Symbol;Acc:MGI:1917979]
				View as Table
ENSMUSG00000038599	Capn8	1	Forward	View as cDNA map |	calpain 8 Gene [Source:MGI Symbol;Acc:MGI:2181366]
				View as Table
ENSMUSG00000038702	Dsel	1	Reverse	View as cDNA map |	dermatan sulfate epimerase-like Gene [Source:MGI Symbol;Acc:MGI:2442948]
				View as Table
ENSMUSG00000038793	Lefty1	1	Forward	View as cDNA map |	left right determination factor 1 Gene [Source:MGI Symbol;Acc:MGI:107405]
				View as Table
ENSMUSG00000038855	Itpkb	1	Forward	View as cDNA map |	inositol 1,4,5-trisphosphate 3-kinase B Gene [Source:MGI Symbol;Acc:MGI:109235]
				View as Table
ENSMUSG00000038866	Zcchc2	2	Forward	View as cDNA map |	zinc finger, CCHC domain containing 2 Gene [Source:MGI Symbol;Acc:MGI:2444114]
				View as Table
ENSMUSG00000039318	Rab3gap2	2	Forward	View as cDNA map |	RAB3 GTPase activating protein subunit 2 Gene [Source:MGI Symbol;Acc:MGI:1916043]
				View as Table
ENSMUSG00000039323	Igfbp2	1	Forward	View as cDNA map |	insulin-like growth factor binding protein 2 Gene [Source:MGI Symbol;Acc:MGI:96437]
				View as Table
ENSMUSG00000039342	Ankar	2	Reverse	View as cDNA map |	ankyrin and armadillo repeat containing Gene [Source:MGI Symbol;Acc:MGI:2442559]
				View as Table
ENSMUSG00000039783	Kmo	1	Forward	View as cDNA map |	kynurenine 3-monooxygenase (kynurenine 3-hydroxylase) Gene [Source:MGI Symbol;Acc:MGI:2138151]
				View as Table
ENSMUSG00000039783	Kmo	1	Forward	View as cDNA map |	kynurenine 3-monooxygenase (kynurenine 3-hydroxylase) Gene [Source:MGI Symbol;Acc:MGI:2138151]
				View as Table
ENSMUSG00000039783	Kmo	1	Forward	View as cDNA map |	kynurenine 3-monooxygenase (kynurenine 3-hydroxylase) Gene [Source:MGI Symbol;Acc:MGI:2138151]
				View as Table
ENSMUSG00000040170	Fmo2	1	Reverse	View as cDNA map |	flavin containing monooxygenase 2 Gene [Source:MGI Symbol;Acc:MGI:1916776]
				View as Table
ENSMUSG00000040170	Fmo2	1	Reverse	View as cDNA map |	flavin containing monooxygenase 2 Gene [Source:MGI Symbol;Acc:MGI:1916776]
				View as Table
ENSMUSG00000040225	Prrc2c	1	Reverse	View as cDNA map |	proline-rich coiled-coil 2C Gene [Source:MGI Symbol;Acc:MGI:1913754]
				View as Table
ENSMUSG00000040596	Pogk	2	Reverse	View as cDNA map |	pogo transposable element with KRAB domain Gene [Source:MGI Symbol;Acc:MGI:1918842]
				View as Table
ENSMUSG00000040596	Pogk	2	Reverse	View as cDNA map |	pogo transposable element with KRAB domain Gene [Source:MGI Symbol;Acc:MGI:1918842]
				View as Table
ENSMUSG00000040596	Pogk	2	Reverse	View as cDNA map |	pogo transposable element with KRAB domain Gene [Source:MGI Symbol;Acc:MGI:1918842]
				View as Table
ENSMUSG00000040596	Pogk	2	Reverse	View as cDNA map |	pogo transposable element with KRAB domain Gene [Source:MGI Symbol;Acc:MGI:1918842]
				View as Table
ENSMUSG00000040612	Ildr2	1	Forward	View as cDNA map |	immunoglobulin-like domain containing receptor 2 Gene [Source:MGI Symbol;Acc:MGI:1196370]
				View as Table
ENSMUSG00000040612	Ildr2	2	Forward	View as cDNA map |	immunoglobulin-like domain containing receptor 2 Gene [Source:MGI Symbol;Acc:MGI:1196370]
				View as Table
ENSMUSG00000040612	Ildr2	1	Forward	View as cDNA map |	immunoglobulin-like domain containing receptor 2 Gene [Source:MGI Symbol;Acc:MGI:1196370]
				View as Table
ENSMUSG00000040612	Ildr2	1	Forward	View as cDNA map |	immunoglobulin-like domain containing receptor 2 Gene [Source:MGI Symbol;Acc:MGI:1196370]
				View as Table
ENSMUSG00000040693	Slco4c1	1	Reverse	View as cDNA map |	solute carrier organic anion transporter family, member 4C1 Gene [Source:MGI Symbol;Acc:MGI:2442784]
				View as Table
ENSMUSG00000040723	Rcsd1	1	Reverse	View as cDNA map |	RCSD domain containing 1 Gene [Source:MGI Symbol;Acc:MGI:2676394]
				View as Table
ENSMUSG00000040723	Rcsd1	1	Reverse	View as cDNA map |	RCSD domain containing 1 Gene [Source:MGI Symbol;Acc:MGI:2676394]
				View as Table
ENSMUSG00000040836	Gpr161	2	Forward	View as cDNA map |	G protein-coupled receptor 161 Gene [Source:MGI Symbol;Acc:MGI:2685054]
				View as Table
ENSMUSG00000040848	Sft2d2	2	Reverse	View as cDNA map |	SFT2 domain containing 2 Gene [Source:MGI Symbol;Acc:MGI:1917362]
				View as Table
ENSMUSG00000040865	Ino80d	1	Reverse	View as cDNA map |	INO80 complex subunit D Gene [Source:MGI Symbol;Acc:MGI:3027003]
				View as Table
ENSMUSG00000040865	Ino80d	1	Reverse	View as cDNA map |	INO80 complex subunit D Gene [Source:MGI Symbol;Acc:MGI:3027003]
				View as Table
ENSMUSG00000040865	Ino80d	1	Reverse	View as cDNA map |	INO80 complex subunit D Gene [Source:MGI Symbol;Acc:MGI:3027003]
				View as Table
ENSMUSG00000041075	Fzd7	1	Forward	View as cDNA map |	frizzled homolog 7 (Drosophila) Gene [Source:MGI Symbol;Acc:MGI:108570]
				View as Table
ENSMUSG00000041075	Fzd7	1	Forward	View as cDNA map |	frizzled homolog 7 (Drosophila) Gene [Source:MGI Symbol;Acc:MGI:108570]
				View as Table
ENSMUSG00000041144	Dnahc7c	1	Forward	View as cDNA map |	dynein, axonemal, heavy chain 7C Gene [Source:MGI Symbol;Acc:MGI:3639762]
				View as Table
ENSMUSG00000041439	Mfsd6	1	Reverse	View as cDNA map |	major facilitator superfamily domain containing 6 Gene [Source:MGI Symbol;Acc:MGI:1922925]
				View as Table
ENSMUSG00000041498	Kif14	1	Forward	View as cDNA map |	kinesin family member 14 Gene [Source:MGI Symbol;Acc:MGI:1098226]
				View as Table
ENSMUSG00000041570	Camsap1l1	1	Reverse	View as cDNA map |	calmodulin regulated spectrin-associated protein 1-like 1 Gene [Source:MGI Symbol;Acc:MGI:1922434]
				View as Table
ENSMUSG00000041570	Camsap1l1	1	Reverse	View as cDNA map |	calmodulin regulated spectrin-associated protein 1-like 1 Gene [Source:MGI Symbol;Acc:MGI:1922434]
				View as Table
ENSMUSG00000041577	Prelp	1	Reverse	View as cDNA map |	proline arginine-rich end leucine-rich repeat Gene [Source:MGI Symbol;Acc:MGI:2151110]
				View as Table
ENSMUSG00000041642	Kif21b	1	Forward	View as cDNA map |	kinesin family member 21B Gene [Source:MGI Symbol;Acc:MGI:109234]
				View as Table
ENSMUSG00000041642	Kif21b	1	Forward	View as cDNA map |	kinesin family member 21B Gene [Source:MGI Symbol;Acc:MGI:109234]
				View as Table
ENSMUSG00000041670	Rims1	1	Reverse	View as cDNA map |	regulating synaptic membrane exocytosis 1 Gene [Source:MGI Symbol;Acc:MGI:2152971]
				View as Table
ENSMUSG00000041670	Rims1	1	Reverse	View as cDNA map |	regulating synaptic membrane exocytosis 1 Gene [Source:MGI Symbol;Acc:MGI:2152971]
				View as Table
ENSMUSG00000041670	Rims1	1	Reverse	View as cDNA map |	regulating synaptic membrane exocytosis 1 Gene [Source:MGI Symbol;Acc:MGI:2152971]
				View as Table
ENSMUSG00000041670	Rims1	1	Reverse	View as cDNA map |	regulating synaptic membrane exocytosis 1 Gene [Source:MGI Symbol;Acc:MGI:2152971]
				View as Table
ENSMUSG00000041670	Rims1	1	Reverse	View as cDNA map |	regulating synaptic membrane exocytosis 1 Gene [Source:MGI Symbol;Acc:MGI:2152971]
				View as Table
ENSMUSG00000041722	Khdc1c	1	Forward	View as cDNA map |	KH domain containing 1C Gene [Source:MGI Symbol;Acc:MGI:3583007]
				View as Table
ENSMUSG00000041763	Tpp2	2	Forward	View as cDNA map |	tripeptidyl peptidase II Gene [Source:MGI Symbol;Acc:MGI:102724]
				View as Table
ENSMUSG00000041763	Tpp2	2	Forward	View as cDNA map |	tripeptidyl peptidase II Gene [Source:MGI Symbol;Acc:MGI:102724]
				View as Table
ENSMUSG00000041926	Rnpep	1	Reverse	View as cDNA map |	arginyl aminopeptidase (aminopeptidase B) Gene [Source:MGI Symbol;Acc:MGI:2384902]
				View as Table
ENSMUSG00000042115	Klhdc8a	1	Forward	View as cDNA map |	kelch domain containing 8A Gene [Source:MGI Symbol;Acc:MGI:2442630]
				View as Table
ENSMUSG00000042197	Zfp451	1	Reverse	View as cDNA map |	zinc finger protein 451 Gene [Source:MGI Symbol;Acc:MGI:2137896]
				View as Table
ENSMUSG00000042207	Kdm5b	2	Forward	View as cDNA map |	lysine (K)-specific demethylase 5B Gene [Source:MGI Symbol;Acc:MGI:1922855]
				View as Table
ENSMUSG00000042429	Adora1	1	Reverse	View as cDNA map |	adenosine A1 receptor Gene [Source:MGI Symbol;Acc:MGI:99401]
				View as Table
ENSMUSG00000042429	Adora1	1	Reverse	View as cDNA map |	adenosine A1 receptor Gene [Source:MGI Symbol;Acc:MGI:99401]
				View as Table
ENSMUSG00000042429	Adora1	1	Reverse	View as cDNA map |	adenosine A1 receptor Gene [Source:MGI Symbol;Acc:MGI:99401]
				View as Table
ENSMUSG00000042451	Mybph	2	Forward	View as cDNA map |	myosin binding protein H Gene [Source:MGI Symbol;Acc:MGI:1858196]
				View as Table
ENSMUSG00000042474	Faim3	1	Forward	View as cDNA map |	Fas apoptotic inhibitory molecule 3 Gene [Source:MGI Symbol;Acc:MGI:1916419]
				View as Table
ENSMUSG00000042671	Rgs8	3	Forward	View as cDNA map |	regulator of G-protein signaling 8 Gene [Source:MGI Symbol;Acc:MGI:108408]
				View as Table
ENSMUSG00000042671	Rgs8	3	Forward	View as cDNA map |	regulator of G-protein signaling 8 Gene [Source:MGI Symbol;Acc:MGI:108408]
				View as Table
ENSMUSG00000042671	Rgs8	3	Forward	View as cDNA map |	regulator of G-protein signaling 8 Gene [Source:MGI Symbol;Acc:MGI:108408]
				View as Table
ENSMUSG00000042699	Dhx9	1	Reverse	View as cDNA map |	DEAH (Asp-Glu-Ala-His) box polypeptide 9 Gene [Source:MGI Symbol;Acc:MGI:108177]
				View as Table
ENSMUSG00000042751	Nmnat2	1	Forward	View as cDNA map |	nicotinamide nucleotide adenylyltransferase 2 Gene [Source:MGI Symbol;Acc:MGI:2444155]
				View as Table
ENSMUSG00000043019	Edem3	1	Forward	View as cDNA map |	ER degradation enhancer, mannosidase alpha-like 3 Gene [Source:MGI Symbol;Acc:MGI:1914217]
				View as Table
ENSMUSG00000044708	Kcnj10	1	Forward	View as cDNA map |	potassium inwardly-rectifying channel, subfamily J, member 10 Gene [Source:MGI Symbol;Acc:MGI:1194504]
				View as Table
ENSMUSG00000044708	Kcnj10	1	Forward	View as cDNA map |	potassium inwardly-rectifying channel, subfamily J, member 10 Gene [Source:MGI Symbol;Acc:MGI:1194504]
				View as Table
ENSMUSG00000044783	Hjurp	2	Reverse	View as cDNA map |	Holliday junction recognition protein Gene [Source:MGI Symbol;Acc:MGI:2685821]
				View as Table
ENSMUSG00000044835	Ankrd45	2	Forward	View as cDNA map |	ankyrin repeat domain 45 Gene [Source:MGI Symbol;Acc:MGI:1921094]
				View as Table
ENSMUSG00000044835	Ankrd45	2	Forward	View as cDNA map |	ankyrin repeat domain 45 Gene [Source:MGI Symbol;Acc:MGI:1921094]
				View as Table
ENSMUSG00000045216	Hs6st1	1	Forward	View as cDNA map |	heparan sulfate 6-O-sulfotransferase 1 Gene [Source:MGI Symbol;Acc:MGI:1354958]
				View as Table
ENSMUSG00000045648	Vwc2l	2	Forward	View as cDNA map |	von Willebrand factor C domain-containing protein 2-like Gene [Source:MGI Symbol;Acc:MGI:2444069]
				View as Table
ENSMUSG00000047021	Ccdc108	1	Reverse	View as cDNA map |	coiled-coil domain containing 108 Gene [Source:MGI Symbol;Acc:MGI:2444274]
				View as Table
ENSMUSG00000047443	Fam132b	1	Forward	View as cDNA map |	family with sequence similarity 132, member B Gene [Source:MGI Symbol;Acc:MGI:3606476]
				View as Table
ENSMUSG00000047793	Sned1	3	Forward	View as cDNA map |	sushi, nidogen and EGF-like domains 1 Gene [Source:MGI Symbol;Acc:MGI:3045960]
				View as Table
ENSMUSG00000048000	Gigyf2	1	Forward	View as cDNA map |	GRB10 interacting GYF protein 2 Gene [Source:MGI Symbol;Acc:MGI:2138584]
				View as Table
ENSMUSG00000048174	Tmem81	1	Forward	View as cDNA map |	transmembrane protein 81 Gene [Source:MGI Symbol;Acc:MGI:1921876]
				View as Table
ENSMUSG00000048865	Arhgap30	2	Forward	View as cDNA map |	Rho GTPase activating protein 30 Gene [Source:MGI Symbol;Acc:MGI:2684948]
				View as Table
ENSMUSG00000048865	Arhgap30	2	Forward	View as cDNA map |	Rho GTPase activating protein 30 Gene [Source:MGI Symbol;Acc:MGI:2684948]
				View as Table
ENSMUSG00000049339	Fam134a	1	Forward	View as cDNA map |	family with sequence similarity 134, member A Gene [Source:MGI Symbol;Acc:MGI:2388278]
				View as Table
ENSMUSG00000049515	Espnl	1	Forward	View as cDNA map |	espin-like Gene [Source:MGI Symbol;Acc:MGI:2685402]
				View as Table
ENSMUSG00000049598	Vsig8	1	Forward	View as cDNA map |	V-set and immunoglobulin domain containing 8 Gene [Source:MGI Symbol;Acc:MGI:3642995]
				View as Table
ENSMUSG00000049690	Nckap5	1	Reverse	View as cDNA map |	NCK-associated protein 5 Gene [Source:MGI Symbol;Acc:MGI:2686394]
				View as Table
ENSMUSG00000049690	Nckap5	1	Reverse	View as cDNA map |	NCK-associated protein 5 Gene [Source:MGI Symbol;Acc:MGI:2686394]
				View as Table
ENSMUSG00000049866	Arl4c	1	Reverse	View as cDNA map |	ADP-ribosylation factor-like 4C Gene [Source:MGI Symbol;Acc:MGI:2445172]
				View as Table
ENSMUSG00000049866	Arl4c	1	Reverse	View as cDNA map |	ADP-ribosylation factor-like 4C Gene [Source:MGI Symbol;Acc:MGI:2445172]
				View as Table
ENSMUSG00000049866	Arl4c	1	Reverse	View as cDNA map |	ADP-ribosylation factor-like 4C Gene [Source:MGI Symbol;Acc:MGI:2445172]
				View as Table
ENSMUSG00000050229	Pigm	1	Forward	View as cDNA map |	phosphatidylinositol glycan anchor biosynthesis, class M Gene [Source:MGI Symbol;Acc:MGI:1914806]
				View as Table
ENSMUSG00000051285	Pcmtd1	1	Forward	View as cDNA map |	protein-L-isoaspartate (D-aspartate) O-methyltransferase domain containing 1 Gene [Source:MGI Symbol;Acc:MGI:2441773]
				View as Table
ENSMUSG00000051985	Igfn1	1	Reverse	View as cDNA map |	immunoglobulin-like and fibronectin type III domain containing 1 Gene [Source:MGI Symbol;Acc:MGI:3045352]
				View as Table
ENSMUSG00000051998	Lax1	1	Reverse	View as cDNA map |	lymphocyte transmembrane adaptor 1 Gene [Source:MGI Symbol;Acc:MGI:2443362]
				View as Table
ENSMUSG00000051998	Lax1	1	Reverse	View as cDNA map |	lymphocyte transmembrane adaptor 1 Gene [Source:MGI Symbol;Acc:MGI:2443362]
				View as Table
ENSMUSG00000052062	Pard3b	1	Forward	View as cDNA map |	par-3 partitioning defective 3 homolog B (C. elegans) Gene [Source:MGI Symbol;Acc:MGI:1919301]
				View as Table
ENSMUSG00000052062	Pard3b	1	Forward	View as cDNA map |	par-3 partitioning defective 3 homolog B (C. elegans) Gene [Source:MGI Symbol;Acc:MGI:1919301]
				View as Table
ENSMUSG00000052331	Ankrd44	1	Reverse	View as cDNA map |	ankyrin repeat domain 44 Gene [Source:MGI Symbol;Acc:MGI:3045243]
				View as Table
ENSMUSG00000052748	1200016B10Rik	1	Reverse	View as cDNA map |	RIKEN cDNA 1200016B10 gene Gene [Source:MGI Symbol;Acc:MGI:1914125]
				View as Table
ENSMUSG00000052748	1200016B10Rik	1	Reverse	View as cDNA map |	RIKEN cDNA 1200016B10 gene Gene [Source:MGI Symbol;Acc:MGI:1914125]
				View as Table
ENSMUSG00000052748	1200016B10Rik	1	Reverse	View as cDNA map |	RIKEN cDNA 1200016B10 gene Gene [Source:MGI Symbol;Acc:MGI:1914125]
				View as Table
ENSMUSG00000053024	Cntn2	1	Reverse	View as cDNA map |	contactin 2 Gene [Source:MGI Symbol;Acc:MGI:104518]
				View as Table
ENSMUSG00000053286	1190005F20Rik	1	Forward	View as cDNA map |	RIKEN cDNA 1190005F20 gene Gene [Source:MGI Symbol;Acc:MGI:1916185]
				View as Table
ENSMUSG00000053333	Dis3l2	1	Forward	View as cDNA map |	DIS3 mitotic control homolog (S. cerevisiae)-like 2 Gene [Source:MGI Symbol;Acc:MGI:2442555]
				View as Table
ENSMUSG00000054203	Ifi205	1	Reverse	View as cDNA map |	interferon activated gene 205 Gene [Source:MGI Symbol;Acc:MGI:101847]
				View as Table
ENSMUSG00000054545	Ugt1a6a	1	Forward	View as cDNA map |	UDP glucuronosyltransferase 1 family, polypeptide A6A Gene [Source:MGI Symbol;Acc:MGI:2137698]
				View as Table
ENSMUSG00000054545	Ugt1a6a	1	Forward	View as cDNA map |	UDP glucuronosyltransferase 1 family, polypeptide A6A Gene [Source:MGI Symbol;Acc:MGI:2137698]
				View as Table
ENSMUSG00000054545	Ugt1a6a	1	Forward	View as cDNA map |	UDP glucuronosyltransferase 1 family, polypeptide A6A Gene [Source:MGI Symbol;Acc:MGI:2137698]
				View as Table
ENSMUSG00000054545	Ugt1a6a	1	Forward	View as cDNA map |	UDP glucuronosyltransferase 1 family, polypeptide A6A Gene [Source:MGI Symbol;Acc:MGI:2137698]
				View as Table
ENSMUSG00000054976	9430031J16Rik	1	Forward	View as cDNA map |	RIKEN cDNA 9430031J16 gene Gene [Source:MGI Symbol;Acc:MGI:2443135]
				View as Table
ENSMUSG00000054976	9430031J16Rik	1	Forward	View as cDNA map |	RIKEN cDNA 9430031J16 gene Gene [Source:MGI Symbol;Acc:MGI:2443135]
				View as Table
ENSMUSG00000055013	Agap1	1	Forward	View as cDNA map |	ArfGAP with GTPase domain, ankyrin repeat and PH domain 1 Gene [Source:MGI Symbol;Acc:MGI:2653690]
				View as Table
ENSMUSG00000055322	Tns1	2	Reverse	View as cDNA map |	tensin 1 Gene [Source:MGI Symbol;Acc:MGI:104552]
				View as Table
ENSMUSG00000055322	Tns1	2	Reverse	View as cDNA map |	tensin 1 Gene [Source:MGI Symbol;Acc:MGI:104552]
				View as Table
ENSMUSG00000055567	Unc80	1	Forward	View as cDNA map |	unc-80 homolog (C. elegans) Gene [Source:MGI Symbol;Acc:MGI:2652882]
				View as Table
ENSMUSG00000055980	Irs1	2	Reverse	View as cDNA map |	insulin receptor substrate 1 Gene [Source:MGI Symbol;Acc:MGI:99454]
				View as Table
ENSMUSG00000056211	R3hdm1	1	Forward	View as cDNA map |	R3H domain 1 (binds single-stranded nucleic acids) Gene [Source:MGI Symbol;Acc:MGI:2448514]
				View as Table
ENSMUSG00000056268	Dennd1b	2	Forward	View as cDNA map |	DENN/MADD domain containing 1B Gene [Source:MGI Symbol;Acc:MGI:2447812]
				View as Table
ENSMUSG00000056268	Dennd1b	1	Forward	View as cDNA map |	DENN/MADD domain containing 1B Gene [Source:MGI Symbol;Acc:MGI:2447812]
				View as Table
ENSMUSG00000056268	Dennd1b	2	Forward	View as cDNA map |	DENN/MADD domain containing 1B Gene [Source:MGI Symbol;Acc:MGI:2447812]
				View as Table
ENSMUSG00000058248	Kcnh1	1	Forward	View as cDNA map |	potassium voltage-gated channel, subfamily H (eag-related), member 1 Gene [Source:MGI Symbol;Acc:MGI:1341721]
				View as Table
ENSMUSG00000058248	Kcnh1	1	Forward	View as cDNA map |	potassium voltage-gated channel, subfamily H (eag-related), member 1 Gene [Source:MGI Symbol;Acc:MGI:1341721]
				View as Table
ENSMUSG00000058407	Txndc9	1	Reverse	View as cDNA map |	thioredoxin domain containing 9 Gene [Source:MGI Symbol;Acc:MGI:2138153]
				View as Table
ENSMUSG00000059149	Mfsd4	1	Reverse	View as cDNA map |	major facilitator superfamily domain containing 4 Gene [Source:MGI Symbol;Acc:MGI:2442786]
				View as Table
ENSMUSG00000059956	Serpinb12	1	Forward	View as cDNA map |	serine (or cysteine) peptidase inhibitor, clade B (ovalbumin), member 12 Gene [Source:MGI Symbol;Acc:MGI:1919119]
				View as Table
ENSMUSG00000059956	Serpinb12	2	Forward	View as cDNA map |	serine (or cysteine) peptidase inhibitor, clade B (ovalbumin), member 12 Gene [Source:MGI Symbol;Acc:MGI:1919119]
				View as Table
ENSMUSG00000059956	Serpinb12	2	Forward	View as cDNA map |	serine (or cysteine) peptidase inhibitor, clade B (ovalbumin), member 12 Gene [Source:MGI Symbol;Acc:MGI:1919119]
				View as Table
ENSMUSG00000060568	Fam78b	1	Forward	View as cDNA map |	family with sequence similarity 78, member B Gene [Source:MGI Symbol;Acc:MGI:2443050]
				View as Table
ENSMUSG00000060568	Fam78b	1	Forward	View as cDNA map |	family with sequence similarity 78, member B Gene [Source:MGI Symbol;Acc:MGI:2443050]
				View as Table
ENSMUSG00000062209	Erbb4	1	Reverse	View as cDNA map |	v-erb-a erythroblastic leukemia viral oncogene homolog 4 (avian) Gene [Source:MGI Symbol;Acc:MGI:104771]
				View as Table
ENSMUSG00000062209	Erbb4	1	Reverse	View as cDNA map |	v-erb-a erythroblastic leukemia viral oncogene homolog 4 (avian) Gene [Source:MGI Symbol;Acc:MGI:104771]
				View as Table
ENSMUSG00000062209	Erbb4	1	Reverse	View as cDNA map |	v-erb-a erythroblastic leukemia viral oncogene homolog 4 (avian) Gene [Source:MGI Symbol;Acc:MGI:104771]
				View as Table
ENSMUSG00000063659	Zfp238	2	Forward	View as cDNA map |	zinc finger protein 238 Gene [Source:MGI Symbol;Acc:MGI:1353609]
				View as Table
ENSMUSG00000063659	Zfp238	2	Forward	View as cDNA map |	zinc finger protein 238 Gene [Source:MGI Symbol;Acc:MGI:1353609]
				View as Table
ENSMUSG00000063681	Crb1	1	Reverse	View as cDNA map |	crumbs homolog 1 (Drosophila) Gene [Source:MGI Symbol;Acc:MGI:2136343]
				View as Table
ENSMUSG00000063681	Crb1	1	Reverse	View as cDNA map |	crumbs homolog 1 (Drosophila) Gene [Source:MGI Symbol;Acc:MGI:2136343]
				View as Table
ENSMUSG00000063681	Crb1	1	Reverse	View as cDNA map |	crumbs homolog 1 (Drosophila) Gene [Source:MGI Symbol;Acc:MGI:2136343]
				View as Table
ENSMUSG00000063681	Crb1	1	Reverse	View as cDNA map |	crumbs homolog 1 (Drosophila) Gene [Source:MGI Symbol;Acc:MGI:2136343]
				View as Table
ENSMUSG00000066755	Tnfsf18	1	Forward	View as cDNA map |	tumor necrosis factor (ligand) superfamily, member 18 Gene [Source:MGI Symbol;Acc:MGI:2673064]
				View as Table
ENSMUSG00000067750	Khdc1a	1	Forward	View as cDNA map |	KH domain containing 1A Gene [Source:MGI Symbol;Acc:MGI:2676610]
				View as Table
ENSMUSG00000067780	Pi15	2	Forward	View as cDNA map |	peptidase inhibitor 15 Gene [Source:MGI Symbol;Acc:MGI:1934659]
				View as Table
ENSMUSG00000070732	Rbm44	1	Forward	View as cDNA map |	RNA binding motif protein 44 Gene [Source:MGI Symbol;Acc:MGI:2685663]
				View as Table
ENSMUSG00000070939	Tgfbrap1	1	Reverse	View as cDNA map |	transforming growth factor, beta receptor associated protein 1 Gene [Source:MGI Symbol;Acc:MGI:2447427]
				View as Table
ENSMUSG00000070942	Il1rl2	1	Forward	View as cDNA map |	interleukin 1 receptor-like 2 Gene [Source:MGI Symbol;Acc:MGI:1913107]
				View as Table
ENSMUSG00000073489	Ifi204	1	Reverse	View as cDNA map |	interferon activated gene 204 Gene [Source:MGI Symbol;Acc:MGI:96429]
				View as Table
ENSMUSG00000073489	Ifi204	1	Reverse	View as cDNA map |	interferon activated gene 204 Gene [Source:MGI Symbol;Acc:MGI:96429]
				View as Table
ENSMUSG00000073557	Ppp1r12b	2	Reverse	View as cDNA map |	protein phosphatase 1, regulatory (inhibitor) subunit 12B Gene [Source:MGI Symbol;Acc:MGI:1916417]
				View as Table
ENSMUSG00000073664	Nbeal1	2	Forward	View as cDNA map |	neurobeachin like 1 Gene [Source:MGI Symbol;Acc:MGI:2444343]
				View as Table
ENSMUSG00000073664	Nbeal1	2	Forward	View as cDNA map |	neurobeachin like 1 Gene [Source:MGI Symbol;Acc:MGI:2444343]
				View as Table
ENSMUSG00000073664	Nbeal1	2	Forward	View as cDNA map |	neurobeachin like 1 Gene [Source:MGI Symbol;Acc:MGI:2444343]
				View as Table
ENSMUSG00000073676	Hspe1	1	Forward	View as cDNA map |	heat shock protein 1 (chaperonin 10) Gene [Source:MGI Symbol;Acc:MGI:104680]
				View as Table
ENSMUSG00000073678	Pgap1	1	Reverse	View as cDNA map |	post-GPI attachment to proteins 1 Gene [Source:MGI Symbol;Acc:MGI:2443342]
				View as Table
ENSMUSG00000079252	Tor1aip2	1	Forward	View as cDNA map |	torsin A interacting protein 2 Gene [Source:MGI Symbol;Acc:MGI:3582695]
				View as Table
ENSMUSG00000079252	Tor1aip2	1	Forward	View as cDNA map |	torsin A interacting protein 2 Gene [Source:MGI Symbol;Acc:MGI:3582695]
				View as Table
ENSMUSG00000079252	Tor1aip2	1	Forward	View as cDNA map |	torsin A interacting protein 2 Gene [Source:MGI Symbol;Acc:MGI:3582695]
				View as Table
ENSMUSG00000079554	Aox3l1	1	Forward	View as cDNA map |	aldehyde oxidase 3-like 1 Gene [Source:MGI Symbol;Acc:MGI:3529596]
				View as Table
ENSMUSG00000079587	Gpr45	1	Forward	View as cDNA map |	G protein-coupled receptor 45 Gene [Source:MGI Symbol;Acc:MGI:2135882]
				View as Table
ENSMUSG00000089943	Ugt1a5	1	Forward	View as cDNA map |	UDP glucuronosyltransferase 1 family, polypeptide A5 Gene [Source:MGI Symbol;Acc:MGI:3032634]
				View as Table
ENSMUSG00000089960	Ugt1a1	1	Forward	View as cDNA map |	UDP glucuronosyltransferase 1 family, polypeptide A1 Gene [Source:MGI Symbol;Acc:MGI:98898]
				View as Table
ENSMUSG00000090124	Ugt1a7c	2	Forward	View as cDNA map |	UDP glucuronosyltransferase 1 family, polypeptide A7C Gene [Source:MGI Symbol;Acc:MGI:3032636]
				View as Table
ENSMUSG00000090171	Ugt1a2	1	Forward	View as cDNA map |	UDP glucuronosyltransferase 1 family, polypeptide A2 Gene [Source:MGI Symbol;Acc:MGI:3576049]
				View as Table
ENSMUSG00000090175	Ugt1a9	2	Forward	View as cDNA map |	UDP glucuronosyltransferase 1 family, polypeptide A9 Gene [Source:MGI Symbol;Acc:MGI:3576092]
				View as Table
ENSMUSG00000090486	AC158559.1	1	Reverse	View as cDNA map |	BC035947 protein [Source:UniProtKB/TrEMBL;Acc:B2RQY6]
				View as Table
ENSMUSG00000090553	Snrpe	1	Reverse	View as cDNA map |	small nuclear ribonucleoprotein E Gene [Source:MGI Symbol;Acc:MGI:98346]
				View as Table
ENSMUSG00000000827	Tpd52l2	1	Forward	View as cDNA map |	tumor protein D52-like 2 Gene [Source:MGI Symbol;Acc:MGI:1913564]
				View as Table
ENSMUSG00000000827	Tpd52l2	1	Forward	View as cDNA map |	tumor protein D52-like 2 Gene [Source:MGI Symbol;Acc:MGI:1913564]
				View as Table
ENSMUSG00000000827	Tpd52l2	1	Forward	View as cDNA map |	tumor protein D52-like 2 Gene [Source:MGI Symbol;Acc:MGI:1913564]
				View as Table
ENSMUSG00000000827	Tpd52l2	1	Forward	View as cDNA map |	tumor protein D52-like 2 Gene [Source:MGI Symbol;Acc:MGI:1913564]
				View as Table
ENSMUSG00000001403	Ube2c	1	Forward	View as cDNA map |	ubiquitin-conjugating enzyme E2C Gene [Source:MGI Symbol;Acc:MGI:1915862]
				View as Table
ENSMUSG00000001768	Rin2	1	Forward	View as cDNA map |	Ras and Rab interactor 2 Gene [Source:MGI Symbol;Acc:MGI:1921280]
				View as Table
ENSMUSG00000001768	Rin2	1	Forward	View as cDNA map |	Ras and Rab interactor 2 Gene [Source:MGI Symbol;Acc:MGI:1921280]
				View as Table
ENSMUSG00000001855	Nup214	1	Forward	View as cDNA map |	nucleoporin 214 Gene [Source:MGI Symbol;Acc:MGI:1095411]
				View as Table
ENSMUSG00000001855	Nup214	1	Forward	View as cDNA map |	nucleoporin 214 Gene [Source:MGI Symbol;Acc:MGI:1095411]
				View as Table
ENSMUSG00000001864	Aif1l	1	Forward	View as cDNA map |	allograft inflammatory factor 1-like Gene [Source:MGI Symbol;Acc:MGI:1919598]
				View as Table
ENSMUSG00000001998	Ap4e1	1	Forward	View as cDNA map |	adaptor-related protein complex AP-4, epsilon 1 Gene [Source:MGI Symbol;Acc:MGI:1336993]
				View as Table
ENSMUSG00000002100	Mybpc3	2	Forward	View as cDNA map |	myosin binding protein C, cardiac Gene [Source:MGI Symbol;Acc:MGI:102844]
				View as Table
ENSMUSG00000002100	Mybpc3	2	Forward	View as cDNA map |	myosin binding protein C, cardiac Gene [Source:MGI Symbol;Acc:MGI:102844]
				View as Table
ENSMUSG00000002546	Golga2	1	Forward	View as cDNA map |	golgi autoantigen, golgin subfamily a, 2 Gene [Source:MGI Symbol;Acc:MGI:2139395]
				View as Table
ENSMUSG00000002546	Golga2	1	Forward	View as cDNA map |	golgi autoantigen, golgin subfamily a, 2 Gene [Source:MGI Symbol;Acc:MGI:2139395]
				View as Table
ENSMUSG00000002546	Golga2	1	Forward	View as cDNA map |	golgi autoantigen, golgin subfamily a, 2 Gene [Source:MGI Symbol;Acc:MGI:2139395]
				View as Table
ENSMUSG00000002546	Golga2	1	Forward	View as cDNA map |	golgi autoantigen, golgin subfamily a, 2 Gene [Source:MGI Symbol;Acc:MGI:2139395]
				View as Table
ENSMUSG00000002546	Golga2	1	Forward	View as cDNA map |	golgi autoantigen, golgin subfamily a, 2 Gene [Source:MGI Symbol;Acc:MGI:2139395]
				View as Table
ENSMUSG00000002550	Uck1	2	Reverse	View as cDNA map |	uridine-cytidine kinase 1 Gene [Source:MGI Symbol;Acc:MGI:98904]
				View as Table
ENSMUSG00000002550	Uck1	2	Reverse	View as cDNA map |	uridine-cytidine kinase 1 Gene [Source:MGI Symbol;Acc:MGI:98904]
				View as Table
ENSMUSG00000002718	Cse1l	1	Forward	View as cDNA map |	chromosome segregation 1-like (S. cerevisiae) Gene [Source:MGI Symbol;Acc:MGI:1339951]
				View as Table
ENSMUSG00000002718	Cse1l	1	Forward	View as cDNA map |	chromosome segregation 1-like (S. cerevisiae) Gene [Source:MGI Symbol;Acc:MGI:1339951]
				View as Table
ENSMUSG00000002718	Cse1l	1	Forward	View as cDNA map |	chromosome segregation 1-like (S. cerevisiae) Gene [Source:MGI Symbol;Acc:MGI:1339951]
				View as Table
ENSMUSG00000002728	Naa20	1	Forward	View as cDNA map |	N(alpha)-acetyltransferase 20, NatB catalytic subunit Gene [Source:MGI Symbol;Acc:MGI:1915127]
				View as Table
ENSMUSG00000002728	Naa20	1	Forward	View as cDNA map |	N(alpha)-acetyltransferase 20, NatB catalytic subunit Gene [Source:MGI Symbol;Acc:MGI:1915127]
				View as Table
ENSMUSG00000002731	Prkra	1	Reverse	View as cDNA map |	protein kinase, interferon inducible double stranded RNA dependent activator Gene [Source:MGI Symbol;Acc:MGI:1344375]
				View as Table
ENSMUSG00000003660	Snrnp200	1	Forward	View as cDNA map |	small nuclear ribonucleoprotein 200 (U5) Gene [Source:MGI Symbol;Acc:MGI:2444401]
				View as Table
ENSMUSG00000003662	Ciao1	1	Reverse	View as cDNA map |	cytosolic iron-sulfur protein assembly 1 homolog (S. cerevisiae) Gene [Source:MGI Symbol;Acc:MGI:1346998]
				View as Table
ENSMUSG00000004085	B230120H23Rik	1	Forward	View as cDNA map |	RIKEN cDNA B230120H23 gene Gene [Source:MGI Symbol;Acc:MGI:2443258]
				View as Table
ENSMUSG00000005087	Cd44	1	Reverse	View as cDNA map |	CD44 antigen Gene [Source:MGI Symbol;Acc:MGI:88338]
				View as Table
ENSMUSG00000005087	Cd44	1	Reverse	View as cDNA map |	CD44 antigen Gene [Source:MGI Symbol;Acc:MGI:88338]
				View as Table
ENSMUSG00000005087	Cd44	1	Reverse	View as cDNA map |	CD44 antigen Gene [Source:MGI Symbol;Acc:MGI:88338]
				View as Table
ENSMUSG00000005087	Cd44	1	Reverse	View as cDNA map |	CD44 antigen Gene [Source:MGI Symbol;Acc:MGI:88338]
				View as Table
ENSMUSG00000005087	Cd44	1	Reverse	View as cDNA map |	CD44 antigen Gene [Source:MGI Symbol;Acc:MGI:88338]
				View as Table
ENSMUSG00000005087	Cd44	1	Reverse	View as cDNA map |	CD44 antigen Gene [Source:MGI Symbol;Acc:MGI:88338]
				View as Table
ENSMUSG00000005087	Cd44	1	Reverse	View as cDNA map |	CD44 antigen Gene [Source:MGI Symbol;Acc:MGI:88338]
				View as Table
ENSMUSG00000005087	Cd44	1	Reverse	View as cDNA map |	CD44 antigen Gene [Source:MGI Symbol;Acc:MGI:88338]
				View as Table
ENSMUSG00000005087	Cd44	1	Reverse	View as cDNA map |	CD44 antigen Gene [Source:MGI Symbol;Acc:MGI:88338]
				View as Table
ENSMUSG00000005087	Cd44	1	Reverse	View as cDNA map |	CD44 antigen Gene [Source:MGI Symbol;Acc:MGI:88338]
				View as Table
ENSMUSG00000005087	Cd44	1	Reverse	View as cDNA map |	CD44 antigen Gene [Source:MGI Symbol;Acc:MGI:88338]
				View as Table
ENSMUSG00000005233	Spc25	1	Reverse	View as cDNA map |	SPC25, NDC80 kinetochore complex component, homolog (S. cerevisiae) Gene [Source:MGI Symbol;Acc:MGI:1913692]
				View as Table
ENSMUSG00000005506	Celf1	2	Forward	View as cDNA map |	CUGBP, Elav-like family member 1 Gene [Source:MGI Symbol;Acc:MGI:1342295]
				View as Table
ENSMUSG00000005506	Celf1	1	Forward	View as cDNA map |	CUGBP, Elav-like family member 1 Gene [Source:MGI Symbol;Acc:MGI:1342295]
				View as Table
ENSMUSG00000005506	Celf1	2	Forward	View as cDNA map |	CUGBP, Elav-like family member 1 Gene [Source:MGI Symbol;Acc:MGI:1342295]
				View as Table
ENSMUSG00000006494	Pdk1	2	Forward	View as cDNA map |	pyruvate dehydrogenase kinase, isoenzyme 1 Gene [Source:MGI Symbol;Acc:MGI:1926119]
				View as Table
ENSMUSG00000006800	Sulf2	1	Reverse	View as cDNA map |	sulfatase 2 Gene [Source:MGI Symbol;Acc:MGI:1919293]
				View as Table
ENSMUSG00000006800	Sulf2	1	Reverse	View as cDNA map |	sulfatase 2 Gene [Source:MGI Symbol;Acc:MGI:1919293]
				View as Table
ENSMUSG00000008200	Fnbp4	1	Forward	View as cDNA map |	formin binding protein 4 Gene [Source:MGI Symbol;Acc:MGI:1860513]
				View as Table
ENSMUSG00000008226	Scrn3	1	Forward	View as cDNA map |	secernin 3 Gene [Source:MGI Symbol;Acc:MGI:1921866]
				View as Table
ENSMUSG00000008226	Scrn3	2	Forward	View as cDNA map |	secernin 3 Gene [Source:MGI Symbol;Acc:MGI:1921866]
				View as Table
ENSMUSG00000009216	Fam163b	1	Reverse	View as cDNA map |	family with sequence similarity 163, member B Gene [Source:MGI Symbol;Acc:MGI:1926106]
				View as Table
ENSMUSG00000009614	Sardh	1	Reverse	View as cDNA map |	sarcosine dehydrogenase Gene [Source:MGI Symbol;Acc:MGI:2183102]
				View as Table
ENSMUSG00000010505	Myt1	1	Forward	View as cDNA map |	myelin transcription factor 1 Gene [Source:MGI Symbol;Acc:MGI:1100535]
				View as Table
ENSMUSG00000010914	Pdhx	1	Reverse	View as cDNA map |	pyruvate dehydrogenase complex, component X Gene [Source:MGI Symbol;Acc:MGI:1351627]
				View as Table
ENSMUSG00000012350	Ehf	2	Reverse	View as cDNA map |	ets homologous factor Gene [Source:MGI Symbol;Acc:MGI:1270840]
				View as Table
ENSMUSG00000012350	Ehf	2	Reverse	View as cDNA map |	ets homologous factor Gene [Source:MGI Symbol;Acc:MGI:1270840]
				View as Table
ENSMUSG00000012350	Ehf	2	Reverse	View as cDNA map |	ets homologous factor Gene [Source:MGI Symbol;Acc:MGI:1270840]
				View as Table
ENSMUSG00000014077	1500003O03Rik	1	Forward	View as cDNA map |	RIKEN cDNA 1500003O03 gene Gene [Source:MGI Symbol;Acc:MGI:1927185]
				View as Table
ENSMUSG00000014355	Anapc1	3	Reverse	View as cDNA map |	anaphase promoting complex subunit 1 Gene [Source:MGI Symbol;Acc:MGI:103097]
				View as Table
ENSMUSG00000014355	Anapc1	1	Reverse	View as cDNA map |	anaphase promoting complex subunit 1 Gene [Source:MGI Symbol;Acc:MGI:103097]
				View as Table
ENSMUSG00000014867	Surf4	1	Reverse	View as cDNA map |	surfeit gene 4 Gene [Source:MGI Symbol;Acc:MGI:98445]
				View as Table
ENSMUSG00000015647	Lama5	2	Reverse	View as cDNA map |	laminin, alpha 5 Gene [Source:MGI Symbol;Acc:MGI:105382]
				View as Table
ENSMUSG00000015647	Lama5	1	Reverse	View as cDNA map |	laminin, alpha 5 Gene [Source:MGI Symbol;Acc:MGI:105382]
				View as Table
ENSMUSG00000015776	Med22	1	Reverse	View as cDNA map |	mediator complex subunit 22 Gene [Source:MGI Symbol;Acc:MGI:98446]
				View as Table
ENSMUSG00000016346	Kcnq2	1	Reverse	View as cDNA map |	potassium voltage-gated channel, subfamily Q, member 2 Gene [Source:MGI Symbol;Acc:MGI:1309503]
				View as Table
ENSMUSG00000016386	Mpped2	1	Forward	View as cDNA map |	metallophosphoesterase domain containing 2 Gene [Source:MGI Symbol;Acc:MGI:1924265]
				View as Table
ENSMUSG00000016921	Srsf6	1	Forward	View as cDNA map |	serine/arginine-rich splicing factor 6 Gene [Source:MGI Symbol;Acc:MGI:1915246]
				View as Table
ENSMUSG00000017004	Svs5	1	Forward	View as cDNA map |	seminal vesicle secretory protein 5 Gene [Source:MGI Symbol;Acc:MGI:98453]
				View as Table
ENSMUSG00000017009	Sdc4	1	Reverse	View as cDNA map |	syndecan 4 Gene [Source:MGI Symbol;Acc:MGI:1349164]
				View as Table
ENSMUSG00000017299	Dnttip1	1	Forward	View as cDNA map |	deoxynucleotidyltransferase, terminal, interacting protein 1 Gene [Source:MGI Symbol;Acc:MGI:1923483]
				View as Table
ENSMUSG00000017299	Dnttip1	1	Forward	View as cDNA map |	deoxynucleotidyltransferase, terminal, interacting protein 1 Gene [Source:MGI Symbol;Acc:MGI:1923483]
				View as Table
ENSMUSG00000017418	Arl5b	1	Forward	View as cDNA map |	ADP-ribosylation factor-like 5B Gene [Source:MGI Symbol;Acc:MGI:1923119]
				View as Table
ENSMUSG00000017667	Zfp334	2	Reverse	View as cDNA map |	zinc finger protein 334 Gene [Source:MGI Symbol;Acc:MGI:2388656]
				View as Table
ENSMUSG00000017670	Elmo2	1	Reverse	View as cDNA map |	engulfment and cell motility 2, ced-12 homolog (C. elegans) Gene [Source:MGI Symbol;Acc:MGI:2153045]
				View as Table
ENSMUSG00000017670	Elmo2	1	Reverse	View as cDNA map |	engulfment and cell motility 2, ced-12 homolog (C. elegans) Gene [Source:MGI Symbol;Acc:MGI:2153045]
				View as Table
ENSMUSG00000017721	Pigt	1	Forward	View as cDNA map |	phosphatidylinositol glycan anchor biosynthesis, class T Gene [Source:MGI Symbol;Acc:MGI:1926178]
				View as Table
ENSMUSG00000017721	Pigt	1	Forward	View as cDNA map |	phosphatidylinositol glycan anchor biosynthesis, class T Gene [Source:MGI Symbol;Acc:MGI:1926178]
				View as Table
ENSMUSG00000017721	Pigt	1	Forward	View as cDNA map |	phosphatidylinositol glycan anchor biosynthesis, class T Gene [Source:MGI Symbol;Acc:MGI:1926178]
				View as Table
ENSMUSG00000017737	Mmp9	1	Forward	View as cDNA map |	matrix metallopeptidase 9 Gene [Source:MGI Symbol;Acc:MGI:97011]
				View as Table
ENSMUSG00000017740	Slc12a5	2	Forward	View as cDNA map |	solute carrier family 12, member 5 Gene [Source:MGI Symbol;Acc:MGI:1862037]
				View as Table
ENSMUSG00000017740	Slc12a5	2	Forward	View as cDNA map |	solute carrier family 12, member 5 Gene [Source:MGI Symbol;Acc:MGI:1862037]
				View as Table
ENSMUSG00000017740	Slc12a5	2	Forward	View as cDNA map |	solute carrier family 12, member 5 Gene [Source:MGI Symbol;Acc:MGI:1862037]
				View as Table
ENSMUSG00000017817	Jph2	1	Reverse	View as cDNA map |	junctophilin 2 Gene [Source:MGI Symbol;Acc:MGI:1891496]
				View as Table
ENSMUSG00000017817	Jph2	1	Reverse	View as cDNA map |	junctophilin 2 Gene [Source:MGI Symbol;Acc:MGI:1891496]
				View as Table
ENSMUSG00000017861	Mybl2	1	Forward	View as cDNA map |	myeloblastosis oncogene-like 2 Gene [Source:MGI Symbol;Acc:MGI:101785]
				View as Table
ENSMUSG00000017897	Eya2	2	Forward	View as cDNA map |	eyes absent 2 homolog (Drosophila) Gene [Source:MGI Symbol;Acc:MGI:109341]
				View as Table
ENSMUSG00000017897	Eya2	2	Forward	View as cDNA map |	eyes absent 2 homolog (Drosophila) Gene [Source:MGI Symbol;Acc:MGI:109341]
				View as Table
ENSMUSG00000017897	Eya2	1	Forward	View as cDNA map |	eyes absent 2 homolog (Drosophila) Gene [Source:MGI Symbol;Acc:MGI:109341]
				View as Table
ENSMUSG00000017897	Eya2	1	Forward	View as cDNA map |	eyes absent 2 homolog (Drosophila) Gene [Source:MGI Symbol;Acc:MGI:109341]
				View as Table
ENSMUSG00000017929	B4galt5	1	Reverse	View as cDNA map |	UDP-Gal:betaGlcNAc beta 1,4-galactosyltransferase, polypeptide 5 Gene [Source:MGI Symbol;Acc:MGI:1927169]
				View as Table
ENSMUSG00000017929	B4galt5	1	Reverse	View as cDNA map |	UDP-Gal:betaGlcNAc beta 1,4-galactosyltransferase, polypeptide 5 Gene [Source:MGI Symbol;Acc:MGI:1927169]
				View as Table
ENSMUSG00000017950	Hnf4a	2	Forward	View as cDNA map |	hepatic nuclear factor 4, alpha Gene [Source:MGI Symbol;Acc:MGI:109128]
				View as Table
ENSMUSG00000017950	Hnf4a	2	Forward	View as cDNA map |	hepatic nuclear factor 4, alpha Gene [Source:MGI Symbol;Acc:MGI:109128]
				View as Table
ENSMUSG00000017999	Ddx27	3	Forward	View as cDNA map |	DEAD (Asp-Glu-Ala-Asp) box polypeptide 27 Gene [Source:MGI Symbol;Acc:MGI:2385884]
				View as Table
ENSMUSG00000018209	Stk4	1	Forward	View as cDNA map |	serine/threonine kinase 4 Gene [Source:MGI Symbol;Acc:MGI:1929004]
				View as Table
ENSMUSG00000018209	Stk4	1	Forward	View as cDNA map |	serine/threonine kinase 4 Gene [Source:MGI Symbol;Acc:MGI:1929004]
				View as Table
ENSMUSG00000018459	Slc13a3	1	Reverse	View as cDNA map |	solute carrier family 13 (sodium-dependent dicarboxylate transporter), member 3 Gene [Source:MGI Symbol;Acc:MGI:2149635]
				View as Table
ENSMUSG00000018459	Slc13a3	1	Reverse	View as cDNA map |	solute carrier family 13 (sodium-dependent dicarboxylate transporter), member 3 Gene [Source:MGI Symbol;Acc:MGI:2149635]
				View as Table
ENSMUSG00000019188	H13	1	Forward	View as cDNA map |	histocompatibility 13 Gene [Source:MGI Symbol;Acc:MGI:95886]
				View as Table
ENSMUSG00000023391	Dlx2	1	Reverse	View as cDNA map |	distal-less homeobox 2 Gene [Source:MGI Symbol;Acc:MGI:94902]
				View as Table
ENSMUSG00000023393	Slc17a9	1	Forward	View as cDNA map |	solute carrier family 17, member 9 Gene [Source:MGI Symbol;Acc:MGI:1919107]
				View as Table
ENSMUSG00000025314	Ptprj	2	Reverse	View as cDNA map |	protein tyrosine phosphatase, receptor type, J Gene [Source:MGI Symbol;Acc:MGI:104574]
				View as Table
ENSMUSG00000025314	Ptprj	2	Reverse	View as cDNA map |	protein tyrosine phosphatase, receptor type, J Gene [Source:MGI Symbol;Acc:MGI:104574]
				View as Table
ENSMUSG00000025314	Ptprj	2	Reverse	View as cDNA map |	protein tyrosine phosphatase, receptor type, J Gene [Source:MGI Symbol;Acc:MGI:104574]
				View as Table
ENSMUSG00000025314	Ptprj	2	Reverse	View as cDNA map |	protein tyrosine phosphatase, receptor type, J Gene [Source:MGI Symbol;Acc:MGI:104574]
				View as Table
ENSMUSG00000025716	Myo3a	1	Forward	View as cDNA map |	myosin IIIA Gene [Source:MGI Symbol;Acc:MGI:2183924]
				View as Table
ENSMUSG00000025780	Itih5	1	Forward	View as cDNA map |	inter-alpha (globulin) inhibitor H5 Gene [Source:MGI Symbol;Acc:MGI:1925751]
				View as Table
ENSMUSG00000025783	4930412O13Rik	1	Forward	View as cDNA map |	RIKEN cDNA 4930412O13 gene Gene [Source:MGI Symbol;Acc:MGI:1921185]
				View as Table
ENSMUSG00000025838	Pramel6	1	Forward	View as cDNA map |	preferentially expressed antigen in melanoma like 6 Gene [Source:MGI Symbol;Acc:MGI:2156390]
				View as Table
ENSMUSG00000025838	Pramel6	1	Forward	View as cDNA map |	preferentially expressed antigen in melanoma like 6 Gene [Source:MGI Symbol;Acc:MGI:2156390]
				View as Table
ENSMUSG00000026645	Olah	1	Reverse	View as cDNA map |	oleoyl-ACP hydrolase Gene [Source:MGI Symbol;Acc:MGI:2139018]
				View as Table
ENSMUSG00000026645	Olah	1	Reverse	View as cDNA map |	oleoyl-ACP hydrolase Gene [Source:MGI Symbol;Acc:MGI:2139018]
				View as Table
ENSMUSG00000026662	Sephs1	1	Forward	View as cDNA map |	selenophosphate synthetase 1 Gene [Source:MGI Symbol;Acc:MGI:1923580]
				View as Table
ENSMUSG00000026669	Mcm10	1	Reverse	View as cDNA map |	minichromosome maintenance deficient 10 (S. cerevisiae) Gene [Source:MGI Symbol;Acc:MGI:1917274]
				View as Table
ENSMUSG00000026712	Mrc1	1	Forward	View as cDNA map |	mannose receptor, C type 1 Gene [Source:MGI Symbol;Acc:MGI:97142]
				View as Table
ENSMUSG00000026723	Trdmt1	2	Reverse	View as cDNA map |	tRNA aspartic acid methyltransferase 1 Gene [Source:MGI Symbol;Acc:MGI:1274787]
				View as Table
ENSMUSG00000026726	Cubn	2	Reverse	View as cDNA map |	cubilin (intrinsic factor-cobalamin receptor) Gene [Source:MGI Symbol;Acc:MGI:1931256]
				View as Table
ENSMUSG00000026740	Dnajc1	1	Reverse	View as cDNA map |	DnaJ (Hsp40) homolog, subfamily C, member 1 Gene [Source:MGI Symbol;Acc:MGI:103268]
				View as Table
ENSMUSG00000026740	Dnajc1	1	Reverse	View as cDNA map |	DnaJ (Hsp40) homolog, subfamily C, member 1 Gene [Source:MGI Symbol;Acc:MGI:103268]
				View as Table
ENSMUSG00000026740	Dnajc1	2	Reverse	View as cDNA map |	DnaJ (Hsp40) homolog, subfamily C, member 1 Gene [Source:MGI Symbol;Acc:MGI:103268]
				View as Table
ENSMUSG00000026743	Mllt10	1	Forward	View as cDNA map |	myeloid/lymphoid or mixed-lineage leukemia (trithorax homolog, Drosophila); translocated to, 10 Gene [Source:MGI Symbol;Acc:MGI:1329038]
				View as Table
ENSMUSG00000026743	Mllt10	1	Forward	View as cDNA map |	myeloid/lymphoid or mixed-lineage leukemia (trithorax homolog, Drosophila); translocated to, 10 Gene [Source:MGI Symbol;Acc:MGI:1329038]
				View as Table
ENSMUSG00000026743	Mllt10	1	Forward	View as cDNA map |	myeloid/lymphoid or mixed-lineage leukemia (trithorax homolog, Drosophila); translocated to, 10 Gene [Source:MGI Symbol;Acc:MGI:1329038]
				View as Table
ENSMUSG00000026743	Mllt10	1	Forward	View as cDNA map |	myeloid/lymphoid or mixed-lineage leukemia (trithorax homolog, Drosophila); translocated to, 10 Gene [Source:MGI Symbol;Acc:MGI:1329038]
				View as Table
ENSMUSG00000026743	Mllt10	1	Forward	View as cDNA map |	myeloid/lymphoid or mixed-lineage leukemia (trithorax homolog, Drosophila); translocated to, 10 Gene [Source:MGI Symbol;Acc:MGI:1329038]
				View as Table
ENSMUSG00000026753	Ppp6c	1	Reverse	View as cDNA map |	protein phosphatase 6, catalytic subunit Gene [Source:MGI Symbol;Acc:MGI:1915107]
				View as Table
ENSMUSG00000026754	Golga1	2	Reverse	View as cDNA map |	golgi autoantigen, golgin subfamily a, 1 Gene [Source:MGI Symbol;Acc:MGI:1924149]
				View as Table
ENSMUSG00000026754	Golga1	2	Reverse	View as cDNA map |	golgi autoantigen, golgin subfamily a, 1 Gene [Source:MGI Symbol;Acc:MGI:1924149]
				View as Table
ENSMUSG00000026764	Kif5c	2	Forward	View as cDNA map |	kinesin family member 5C Gene [Source:MGI Symbol;Acc:MGI:1098269]
				View as Table
ENSMUSG00000026764	Kif5c	2	Forward	View as cDNA map |	kinesin family member 5C Gene [Source:MGI Symbol;Acc:MGI:1098269]
				View as Table
ENSMUSG00000026765	Lypd6b	1	Forward	View as cDNA map |	LY6/PLAUR domain containing 6B Gene [Source:MGI Symbol;Acc:MGI:1919147]
				View as Table
ENSMUSG00000026768	Itga8	1	Reverse	View as cDNA map |	integrin alpha 8 Gene [Source:MGI Symbol;Acc:MGI:109442]
				View as Table
ENSMUSG00000026770	Il2ra	1	Forward	View as cDNA map |	interleukin 2 receptor, alpha chain Gene [Source:MGI Symbol;Acc:MGI:96549]
				View as Table
ENSMUSG00000026771	Spopl	1	Reverse	View as cDNA map |	speckle-type POZ protein-like Gene [Source:MGI Symbol;Acc:MGI:1924107]
				View as Table
ENSMUSG00000026773	Pfkfb3	2	Reverse	View as cDNA map |	6-phosphofructo-2-kinase/fructose-2,6-biphosphatase 3 Gene [Source:MGI Symbol;Acc:MGI:2181202]
				View as Table
ENSMUSG00000026773	Pfkfb3	1	Reverse	View as cDNA map |	6-phosphofructo-2-kinase/fructose-2,6-biphosphatase 3 Gene [Source:MGI Symbol;Acc:MGI:2181202]
				View as Table
ENSMUSG00000026773	Pfkfb3	2	Reverse	View as cDNA map |	6-phosphofructo-2-kinase/fructose-2,6-biphosphatase 3 Gene [Source:MGI Symbol;Acc:MGI:2181202]
				View as Table
ENSMUSG00000026773	Pfkfb3	1	Reverse	View as cDNA map |	6-phosphofructo-2-kinase/fructose-2,6-biphosphatase 3 Gene [Source:MGI Symbol;Acc:MGI:2181202]
				View as Table
ENSMUSG00000026773	Pfkfb3	1	Reverse	View as cDNA map |	6-phosphofructo-2-kinase/fructose-2,6-biphosphatase 3 Gene [Source:MGI Symbol;Acc:MGI:2181202]
				View as Table
ENSMUSG00000026773	Pfkfb3	1	Reverse	View as cDNA map |	6-phosphofructo-2-kinase/fructose-2,6-biphosphatase 3 Gene [Source:MGI Symbol;Acc:MGI:2181202]
				View as Table
ENSMUSG00000026773	Pfkfb3	2	Reverse	View as cDNA map |	6-phosphofructo-2-kinase/fructose-2,6-biphosphatase 3 Gene [Source:MGI Symbol;Acc:MGI:2181202]
				View as Table
ENSMUSG00000026773	Pfkfb3	1	Reverse	View as cDNA map |	6-phosphofructo-2-kinase/fructose-2,6-biphosphatase 3 Gene [Source:MGI Symbol;Acc:MGI:2181202]
				View as Table
ENSMUSG00000026773	Pfkfb3	1	Reverse	View as cDNA map |	6-phosphofructo-2-kinase/fructose-2,6-biphosphatase 3 Gene [Source:MGI Symbol;Acc:MGI:2181202]
				View as Table
ENSMUSG00000026786	Apbb1ip	1	Forward	View as cDNA map |	amyloid beta (A4) precursor protein-binding, family B, member 1 interacting protein Gene [Source:MGI Symbol;Acc:MGI:1861354]
				View as Table
ENSMUSG00000026788	Zbtb43	1	Reverse	View as cDNA map |	zinc finger and BTB domain containing 43 Gene [Source:MGI Symbol;Acc:MGI:1919084]
				View as Table
ENSMUSG00000026788	Zbtb43	1	Reverse	View as cDNA map |	zinc finger and BTB domain containing 43 Gene [Source:MGI Symbol;Acc:MGI:1919084]
				View as Table
ENSMUSG00000026788	Zbtb43	1	Reverse	View as cDNA map |	zinc finger and BTB domain containing 43 Gene [Source:MGI Symbol;Acc:MGI:1919084]
				View as Table
ENSMUSG00000026790	Odf2	1	Forward	View as cDNA map |	outer dense fiber of sperm tails 2 Gene [Source:MGI Symbol;Acc:MGI:1098824]
				View as Table
ENSMUSG00000026790	Odf2	1	Forward	View as cDNA map |	outer dense fiber of sperm tails 2 Gene [Source:MGI Symbol;Acc:MGI:1098824]
				View as Table
ENSMUSG00000026790	Odf2	1	Forward	View as cDNA map |	outer dense fiber of sperm tails 2 Gene [Source:MGI Symbol;Acc:MGI:1098824]
				View as Table
ENSMUSG00000026790	Odf2	1	Forward	View as cDNA map |	outer dense fiber of sperm tails 2 Gene [Source:MGI Symbol;Acc:MGI:1098824]
				View as Table
ENSMUSG00000026790	Odf2	1	Forward	View as cDNA map |	outer dense fiber of sperm tails 2 Gene [Source:MGI Symbol;Acc:MGI:1098824]
				View as Table
ENSMUSG00000026790	Odf2	1	Forward	View as cDNA map |	outer dense fiber of sperm tails 2 Gene [Source:MGI Symbol;Acc:MGI:1098824]
				View as Table
ENSMUSG00000026790	Odf2	1	Forward	View as cDNA map |	outer dense fiber of sperm tails 2 Gene [Source:MGI Symbol;Acc:MGI:1098824]
				View as Table
ENSMUSG00000026806	Ddx31	2	Forward	View as cDNA map |	DEAD/H (Asp-Glu-Ala-Asp/His) box polypeptide 31 Gene [Source:MGI Symbol;Acc:MGI:2682639]
				View as Table
ENSMUSG00000026811	St6galnac6	1	Forward	View as cDNA map |	ST6 (alpha-N-acetyl-neuraminyl-2,3-beta-galactosyl-1,3)-N-acetylgalactosaminide alpha-2,6-sialyltransferase 6 Gene [Source:MGI Symbol;Acc:MGI:1355316]
				View as Table
ENSMUSG00000026811	St6galnac6	1	Forward	View as cDNA map |	ST6 (alpha-N-acetyl-neuraminyl-2,3-beta-galactosyl-1,3)-N-acetylgalactosaminide alpha-2,6-sialyltransferase 6 Gene [Source:MGI Symbol;Acc:MGI:1355316]
				View as Table
ENSMUSG00000026811	St6galnac6	1	Forward	View as cDNA map |	ST6 (alpha-N-acetyl-neuraminyl-2,3-beta-galactosyl-1,3)-N-acetylgalactosaminide alpha-2,6-sialyltransferase 6 Gene [Source:MGI Symbol;Acc:MGI:1355316]
				View as Table
ENSMUSG00000026812	Tsc1	2	Forward	View as cDNA map |	tuberous sclerosis 1 Gene [Source:MGI Symbol;Acc:MGI:1929183]
				View as Table
ENSMUSG00000026812	Tsc1	1	Forward	View as cDNA map |	tuberous sclerosis 1 Gene [Source:MGI Symbol;Acc:MGI:1929183]
				View as Table
ENSMUSG00000026812	Tsc1	1	Forward	View as cDNA map |	tuberous sclerosis 1 Gene [Source:MGI Symbol;Acc:MGI:1929183]
				View as Table
ENSMUSG00000026812	Tsc1	1	Forward	View as cDNA map |	tuberous sclerosis 1 Gene [Source:MGI Symbol;Acc:MGI:1929183]
				View as Table
ENSMUSG00000026816	Gtf3c5	1	Reverse	View as cDNA map |	general transcription factor IIIC, polypeptide 5 Gene [Source:MGI Symbol;Acc:MGI:1917489]
				View as Table
ENSMUSG00000026816	Gtf3c5	1	Reverse	View as cDNA map |	general transcription factor IIIC, polypeptide 5 Gene [Source:MGI Symbol;Acc:MGI:1917489]
				View as Table
ENSMUSG00000026819	Slc25a25	1	Reverse	View as cDNA map |	solute carrier family 25 (mitochondrial carrier, phosphate carrier), member 25 Gene [Source:MGI Symbol;Acc:MGI:1915913]
				View as Table
ENSMUSG00000026819	Slc25a25	1	Reverse	View as cDNA map |	solute carrier family 25 (mitochondrial carrier, phosphate carrier), member 25 Gene [Source:MGI Symbol;Acc:MGI:1915913]
				View as Table
ENSMUSG00000026819	Slc25a25	1	Reverse	View as cDNA map |	solute carrier family 25 (mitochondrial carrier, phosphate carrier), member 25 Gene [Source:MGI Symbol;Acc:MGI:1915913]
				View as Table
ENSMUSG00000026819	Slc25a25	1	Reverse	View as cDNA map |	solute carrier family 25 (mitochondrial carrier, phosphate carrier), member 25 Gene [Source:MGI Symbol;Acc:MGI:1915913]
				View as Table
ENSMUSG00000026820	Ptges2	1	Forward	View as cDNA map |	prostaglandin E synthase 2 Gene [Source:MGI Symbol;Acc:MGI:1917592]
				View as Table
ENSMUSG00000026830	Ermn	1	Reverse	View as cDNA map |	ermin, ERM-like protein Gene [Source:MGI Symbol;Acc:MGI:1925017]
				View as Table
ENSMUSG00000026833	Olfm1	1	Forward	View as cDNA map |	olfactomedin 1 Gene [Source:MGI Symbol;Acc:MGI:1860437]
				View as Table
ENSMUSG00000026833	Olfm1	1	Forward	View as cDNA map |	olfactomedin 1 Gene [Source:MGI Symbol;Acc:MGI:1860437]
				View as Table
ENSMUSG00000026833	Olfm1	1	Forward	View as cDNA map |	olfactomedin 1 Gene [Source:MGI Symbol;Acc:MGI:1860437]
				View as Table
ENSMUSG00000026834	Acvr1c	1	Reverse	View as cDNA map |	activin A receptor, type IC Gene [Source:MGI Symbol;Acc:MGI:2661081]
				View as Table
ENSMUSG00000026837	Col5a1	1	Forward	View as cDNA map |	collagen, type V, alpha 1 Gene [Source:MGI Symbol;Acc:MGI:88457]
				View as Table
ENSMUSG00000026839	Upp2	1	Forward	View as cDNA map |	uridine phosphorylase 2 Gene [Source:MGI Symbol;Acc:MGI:1923904]
				View as Table
ENSMUSG00000026840	Lamc3	1	Forward	View as cDNA map |	laminin gamma 3 Gene [Source:MGI Symbol;Acc:MGI:1344394]
				View as Table
ENSMUSG00000026841	Fibcd1	1	Reverse	View as cDNA map |	fibrinogen C domain containing 1 Gene [Source:MGI Symbol;Acc:MGI:2138953]
				View as Table
ENSMUSG00000026843	Fubp3	1	Forward	View as cDNA map |	far upstream element (FUSE) binding protein 3 Gene [Source:MGI Symbol;Acc:MGI:2443699]
				View as Table
ENSMUSG00000026843	Fubp3	1	Forward	View as cDNA map |	far upstream element (FUSE) binding protein 3 Gene [Source:MGI Symbol;Acc:MGI:2443699]
				View as Table
ENSMUSG00000026843	Fubp3	1	Forward	View as cDNA map |	far upstream element (FUSE) binding protein 3 Gene [Source:MGI Symbol;Acc:MGI:2443699]
				View as Table
ENSMUSG00000026851	BC005624	2	Reverse	View as cDNA map |	cDNA sequence BC005624 Gene [Source:MGI Symbol;Acc:MGI:2385132]
				View as Table
ENSMUSG00000026856	Dolpp1	1	Forward	View as cDNA map |	dolichyl pyrophosphate phosphatase 1 Gene [Source:MGI Symbol;Acc:MGI:1914093]
				View as Table
ENSMUSG00000026856	Dolpp1	1	Forward	View as cDNA map |	dolichyl pyrophosphate phosphatase 1 Gene [Source:MGI Symbol;Acc:MGI:1914093]
				View as Table
ENSMUSG00000026866	Kynu	1	Forward	View as cDNA map |	kynureninase (L-kynurenine hydrolase) Gene [Source:MGI Symbol;Acc:MGI:1918039]
				View as Table
ENSMUSG00000026870	D730039F16Rik	1	Forward	View as cDNA map |	RIKEN cDNA D730039F16 gene Gene [Source:MGI Symbol;Acc:MGI:1925246]
				View as Table
ENSMUSG00000026870	D730039F16Rik	1	Forward	View as cDNA map |	RIKEN cDNA D730039F16 gene Gene [Source:MGI Symbol;Acc:MGI:1925246]
				View as Table
ENSMUSG00000026870	D730039F16Rik	1	Forward	View as cDNA map |	RIKEN cDNA D730039F16 gene Gene [Source:MGI Symbol;Acc:MGI:1925246]
				View as Table
ENSMUSG00000026872	Zeb2	1	Reverse	View as cDNA map |	zinc finger E-box binding homeobox 2 Gene [Source:MGI Symbol;Acc:MGI:1344407]
				View as Table
ENSMUSG00000026878	Rab14	1	Reverse	View as cDNA map |	RAB14, member RAS oncogene family Gene [Source:MGI Symbol;Acc:MGI:1915615]
				View as Table
ENSMUSG00000026880	Stom	2	Reverse	View as cDNA map |	stomatin Gene [Source:MGI Symbol;Acc:MGI:95403]
				View as Table
ENSMUSG00000026880	Stom	2	Reverse	View as cDNA map |	stomatin Gene [Source:MGI Symbol;Acc:MGI:95403]
				View as Table
ENSMUSG00000026880	Stom	1	Reverse	View as cDNA map |	stomatin Gene [Source:MGI Symbol;Acc:MGI:95403]
				View as Table
ENSMUSG00000026883	Dab2ip	1	Forward	View as cDNA map |	disabled homolog 2 (Drosophila) interacting protein Gene [Source:MGI Symbol;Acc:MGI:1916851]
				View as Table
ENSMUSG00000026883	Dab2ip	1	Forward	View as cDNA map |	disabled homolog 2 (Drosophila) interacting protein Gene [Source:MGI Symbol;Acc:MGI:1916851]
				View as Table
ENSMUSG00000026883	Dab2ip	1	Forward	View as cDNA map |	disabled homolog 2 (Drosophila) interacting protein Gene [Source:MGI Symbol;Acc:MGI:1916851]
				View as Table
ENSMUSG00000026883	Dab2ip	1	Forward	View as cDNA map |	disabled homolog 2 (Drosophila) interacting protein Gene [Source:MGI Symbol;Acc:MGI:1916851]
				View as Table
ENSMUSG00000026883	Dab2ip	1	Forward	View as cDNA map |	disabled homolog 2 (Drosophila) interacting protein Gene [Source:MGI Symbol;Acc:MGI:1916851]
				View as Table
ENSMUSG00000026883	Dab2ip	1	Forward	View as cDNA map |	disabled homolog 2 (Drosophila) interacting protein Gene [Source:MGI Symbol;Acc:MGI:1916851]
				View as Table
ENSMUSG00000026883	Dab2ip	1	Forward	View as cDNA map |	disabled homolog 2 (Drosophila) interacting protein Gene [Source:MGI Symbol;Acc:MGI:1916851]
				View as Table
ENSMUSG00000026883	Dab2ip	1	Forward	View as cDNA map |	disabled homolog 2 (Drosophila) interacting protein Gene [Source:MGI Symbol;Acc:MGI:1916851]
				View as Table
ENSMUSG00000026890	Lhx6	1	Reverse	View as cDNA map |	LIM homeobox protein 6 Gene [Source:MGI Symbol;Acc:MGI:1306803]
				View as Table
ENSMUSG00000026890	Lhx6	1	Reverse	View as cDNA map |	LIM homeobox protein 6 Gene [Source:MGI Symbol;Acc:MGI:1306803]
				View as Table
ENSMUSG00000026890	Lhx6	1	Reverse	View as cDNA map |	LIM homeobox protein 6 Gene [Source:MGI Symbol;Acc:MGI:1306803]
				View as Table
ENSMUSG00000026890	Lhx6	1	Reverse	View as cDNA map |	LIM homeobox protein 6 Gene [Source:MGI Symbol;Acc:MGI:1306803]
				View as Table
ENSMUSG00000026890	Lhx6	1	Reverse	View as cDNA map |	LIM homeobox protein 6 Gene [Source:MGI Symbol;Acc:MGI:1306803]
				View as Table
ENSMUSG00000026893	Gca	1	Forward	View as cDNA map |	grancalcin Gene [Source:MGI Symbol;Acc:MGI:1918521]
				View as Table
ENSMUSG00000026915	Strbp	2	Reverse	View as cDNA map |	spermatid perinuclear RNA binding protein Gene [Source:MGI Symbol;Acc:MGI:104626]
				View as Table
ENSMUSG00000026917	Wdr5	3	Forward	View as cDNA map |	WD repeat domain 5 Gene [Source:MGI Symbol;Acc:MGI:2155884]
				View as Table
ENSMUSG00000026918	Brd3	1	Reverse	View as cDNA map |	bromodomain containing 3 Gene [Source:MGI Symbol;Acc:MGI:1914632]
				View as Table
ENSMUSG00000026918	Brd3	1	Reverse	View as cDNA map |	bromodomain containing 3 Gene [Source:MGI Symbol;Acc:MGI:1914632]
				View as Table
ENSMUSG00000026918	Brd3	1	Reverse	View as cDNA map |	bromodomain containing 3 Gene [Source:MGI Symbol;Acc:MGI:1914632]
				View as Table
ENSMUSG00000026923	Notch1	2	Reverse	View as cDNA map |	Notch gene homolog 1 (Drosophila) Gene [Source:MGI Symbol;Acc:MGI:97363]
				View as Table
ENSMUSG00000026923	Notch1	3	Reverse	View as cDNA map |	Notch gene homolog 1 (Drosophila) Gene [Source:MGI Symbol;Acc:MGI:97363]
				View as Table
ENSMUSG00000026923	Notch1	2	Reverse	View as cDNA map |	Notch gene homolog 1 (Drosophila) Gene [Source:MGI Symbol;Acc:MGI:97363]
				View as Table
ENSMUSG00000026923	Notch1	2	Reverse	View as cDNA map |	Notch gene homolog 1 (Drosophila) Gene [Source:MGI Symbol;Acc:MGI:97363]
				View as Table
ENSMUSG00000026924	Sec16a	2	Reverse	View as cDNA map |	SEC16 homolog A (S. cerevisiae) Gene [Source:MGI Symbol;Acc:MGI:2139207]
				View as Table
ENSMUSG00000026924	Sec16a	2	Reverse	View as cDNA map |	SEC16 homolog A (S. cerevisiae) Gene [Source:MGI Symbol;Acc:MGI:2139207]
				View as Table
ENSMUSG00000026924	Sec16a	1	Reverse	View as cDNA map |	SEC16 homolog A (S. cerevisiae) Gene [Source:MGI Symbol;Acc:MGI:2139207]
				View as Table
ENSMUSG00000026930	Gpsm1	1	Forward	View as cDNA map |	G-protein signalling modulator 1 (AGS3-like, C. elegans) Gene [Source:MGI Symbol;Acc:MGI:1915089]
				View as Table
ENSMUSG00000026930	Gpsm1	1	Forward	View as cDNA map |	G-protein signalling modulator 1 (AGS3-like, C. elegans) Gene [Source:MGI Symbol;Acc:MGI:1915089]
				View as Table
ENSMUSG00000026930	Gpsm1	1	Forward	View as cDNA map |	G-protein signalling modulator 1 (AGS3-like, C. elegans) Gene [Source:MGI Symbol;Acc:MGI:1915089]
				View as Table
ENSMUSG00000026930	Gpsm1	1	Forward	View as cDNA map |	G-protein signalling modulator 1 (AGS3-like, C. elegans) Gene [Source:MGI Symbol;Acc:MGI:1915089]
				View as Table
ENSMUSG00000026930	Gpsm1	1	Forward	View as cDNA map |	G-protein signalling modulator 1 (AGS3-like, C. elegans) Gene [Source:MGI Symbol;Acc:MGI:1915089]
				View as Table
ENSMUSG00000026930	Gpsm1	1	Forward	View as cDNA map |	G-protein signalling modulator 1 (AGS3-like, C. elegans) Gene [Source:MGI Symbol;Acc:MGI:1915089]
				View as Table
ENSMUSG00000026932	Nacc2	1	Reverse	View as cDNA map |	nucleus accumbens associated 2, BEN and BTB (POZ) domain containing Gene [Source:MGI Symbol;Acc:MGI:1915241]
				View as Table
ENSMUSG00000026932	Nacc2	1	Reverse	View as cDNA map |	nucleus accumbens associated 2, BEN and BTB (POZ) domain containing Gene [Source:MGI Symbol;Acc:MGI:1915241]
				View as Table
ENSMUSG00000026933	Camsap1	2	Reverse	View as cDNA map |	calmodulin regulated spectrin-associated protein 1 Gene [Source:MGI Symbol;Acc:MGI:3036242]
				View as Table
ENSMUSG00000026933	Camsap1	2	Reverse	View as cDNA map |	calmodulin regulated spectrin-associated protein 1 Gene [Source:MGI Symbol;Acc:MGI:3036242]
				View as Table
ENSMUSG00000026933	Camsap1	2	Reverse	View as cDNA map |	calmodulin regulated spectrin-associated protein 1 Gene [Source:MGI Symbol;Acc:MGI:3036242]
				View as Table
ENSMUSG00000026942	Traf2	1	Reverse	View as cDNA map |	TNF receptor-associated factor 2 Gene [Source:MGI Symbol;Acc:MGI:101835]
				View as Table
ENSMUSG00000026950	Neb	3	Reverse	View as cDNA map |	nebulin Gene [Source:MGI Symbol;Acc:MGI:97292]
				View as Table
ENSMUSG00000026950	Neb	3	Reverse	View as cDNA map |	nebulin Gene [Source:MGI Symbol;Acc:MGI:97292]
				View as Table
ENSMUSG00000026950	Neb	1	Reverse	View as cDNA map |	nebulin Gene [Source:MGI Symbol;Acc:MGI:97292]
				View as Table
ENSMUSG00000026959	Grin1	1	Reverse	View as cDNA map |	glutamate receptor, ionotropic, NMDA1 (zeta 1) Gene [Source:MGI Symbol;Acc:MGI:95819]
				View as Table
ENSMUSG00000026959	Grin1	1	Reverse	View as cDNA map |	glutamate receptor, ionotropic, NMDA1 (zeta 1) Gene [Source:MGI Symbol;Acc:MGI:95819]
				View as Table
ENSMUSG00000026959	Grin1	1	Reverse	View as cDNA map |	glutamate receptor, ionotropic, NMDA1 (zeta 1) Gene [Source:MGI Symbol;Acc:MGI:95819]
				View as Table
ENSMUSG00000026959	Grin1	1	Reverse	View as cDNA map |	glutamate receptor, ionotropic, NMDA1 (zeta 1) Gene [Source:MGI Symbol;Acc:MGI:95819]
				View as Table
ENSMUSG00000026959	Grin1	1	Reverse	View as cDNA map |	glutamate receptor, ionotropic, NMDA1 (zeta 1) Gene [Source:MGI Symbol;Acc:MGI:95819]
				View as Table
ENSMUSG00000026959	Grin1	1	Reverse	View as cDNA map |	glutamate receptor, ionotropic, NMDA1 (zeta 1) Gene [Source:MGI Symbol;Acc:MGI:95819]
				View as Table
ENSMUSG00000026959	Grin1	1	Reverse	View as cDNA map |	glutamate receptor, ionotropic, NMDA1 (zeta 1) Gene [Source:MGI Symbol;Acc:MGI:95819]
				View as Table
ENSMUSG00000026959	Grin1	1	Reverse	View as cDNA map |	glutamate receptor, ionotropic, NMDA1 (zeta 1) Gene [Source:MGI Symbol;Acc:MGI:95819]
				View as Table
ENSMUSG00000026965	Anapc2	1	Forward	View as cDNA map |	anaphase promoting complex subunit 2 Gene [Source:MGI Symbol;Acc:MGI:2139135]
				View as Table
ENSMUSG00000026969	Fam166a	1	Forward	View as cDNA map |	family with sequence similarity 166, member A Gene [Source:MGI Symbol;Acc:MGI:3605773]
				View as Table
ENSMUSG00000026971	Itgb6	1	Reverse	View as cDNA map |	integrin beta 6 Gene [Source:MGI Symbol;Acc:MGI:96615]
				View as Table
ENSMUSG00000026971	Itgb6	2	Reverse	View as cDNA map |	integrin beta 6 Gene [Source:MGI Symbol;Acc:MGI:96615]
				View as Table
ENSMUSG00000026971	Itgb6	1	Reverse	View as cDNA map |	integrin beta 6 Gene [Source:MGI Symbol;Acc:MGI:96615]
				View as Table
ENSMUSG00000026971	Itgb6	1	Reverse	View as cDNA map |	integrin beta 6 Gene [Source:MGI Symbol;Acc:MGI:96615]
				View as Table
ENSMUSG00000026976	Pax8	2	Reverse	View as cDNA map |	paired box gene 8 Gene [Source:MGI Symbol;Acc:MGI:97492]
				View as Table
ENSMUSG00000026977	2020-03-07	1	Forward	View as cDNA map |	membrane-associated ring finger (C3HC4) 7 Gene [Source:MGI Symbol;Acc:MGI:1931053]
				View as Table
ENSMUSG00000026977	2020-03-07	1	Forward	View as cDNA map |	membrane-associated ring finger (C3HC4) 7 Gene [Source:MGI Symbol;Acc:MGI:1931053]
				View as Table
ENSMUSG00000026977	2020-03-07	1	Forward	View as cDNA map |	membrane-associated ring finger (C3HC4) 7 Gene [Source:MGI Symbol;Acc:MGI:1931053]
				View as Table
ENSMUSG00000026979	Psd4	1	Forward	View as cDNA map |	pleckstrin and Sec7 domain containing 4 Gene [Source:MGI Symbol;Acc:MGI:2674093]
				View as Table
ENSMUSG00000026979	Psd4	1	Forward	View as cDNA map |	pleckstrin and Sec7 domain containing 4 Gene [Source:MGI Symbol;Acc:MGI:2674093]
				View as Table
ENSMUSG00000026980	Ly75	1	Reverse	View as cDNA map |	lymphocyte antigen 75 Gene [Source:MGI Symbol;Acc:MGI:106662]
				View as Table
ENSMUSG00000026980	Ly75	1	Reverse	View as cDNA map |	lymphocyte antigen 75 Gene [Source:MGI Symbol;Acc:MGI:106662]
				View as Table
ENSMUSG00000026980	Ly75	1	Reverse	View as cDNA map |	lymphocyte antigen 75 Gene [Source:MGI Symbol;Acc:MGI:106662]
				View as Table
ENSMUSG00000026991	Pkp4	1	Forward	View as cDNA map |	plakophilin 4 Gene [Source:MGI Symbol;Acc:MGI:109281]
				View as Table
ENSMUSG00000026991	Pkp4	2	Forward	View as cDNA map |	plakophilin 4 Gene [Source:MGI Symbol;Acc:MGI:109281]
				View as Table
ENSMUSG00000026991	Pkp4	1	Forward	View as cDNA map |	plakophilin 4 Gene [Source:MGI Symbol;Acc:MGI:109281]
				View as Table
ENSMUSG00000026991	Pkp4	2	Forward	View as cDNA map |	plakophilin 4 Gene [Source:MGI Symbol;Acc:MGI:109281]
				View as Table
ENSMUSG00000026999	Nup35	1	Forward	View as cDNA map |	nucleoporin 35 Gene [Source:MGI Symbol;Acc:MGI:1916732]
				View as Table
ENSMUSG00000027007	Ssfa2	1	Forward	View as cDNA map |	sperm specific antigen 2 Gene [Source:MGI Symbol;Acc:MGI:1917849]
				View as Table
ENSMUSG00000027007	Ssfa2	1	Forward	View as cDNA map |	sperm specific antigen 2 Gene [Source:MGI Symbol;Acc:MGI:1917849]
				View as Table
ENSMUSG00000027007	Ssfa2	1	Forward	View as cDNA map |	sperm specific antigen 2 Gene [Source:MGI Symbol;Acc:MGI:1917849]
				View as Table
ENSMUSG00000027007	Ssfa2	1	Forward	View as cDNA map |	sperm specific antigen 2 Gene [Source:MGI Symbol;Acc:MGI:1917849]
				View as Table
ENSMUSG00000027009	Itga4	2	Forward	View as cDNA map |	integrin alpha 4 Gene [Source:MGI Symbol;Acc:MGI:96603]
				View as Table
ENSMUSG00000027009	Itga4	2	Forward	View as cDNA map |	integrin alpha 4 Gene [Source:MGI Symbol;Acc:MGI:96603]
				View as Table
ENSMUSG00000027015	Cybrd1	2	Forward	View as cDNA map |	cytochrome b reductase 1 Gene [Source:MGI Symbol;Acc:MGI:2654575]
				View as Table
ENSMUSG00000027022	Xirp2	2	Forward	View as cDNA map |	xin actin-binding repeat containing 2 Gene [Source:MGI Symbol;Acc:MGI:2685198]
				View as Table
ENSMUSG00000027022	Xirp2	2	Forward	View as cDNA map |	xin actin-binding repeat containing 2 Gene [Source:MGI Symbol;Acc:MGI:2685198]
				View as Table
ENSMUSG00000027067	Ssrp1	1	Forward	View as cDNA map |	structure specific recognition protein 1 Gene [Source:MGI Symbol;Acc:MGI:107912]
				View as Table
ENSMUSG00000027067	Ssrp1	1	Forward	View as cDNA map |	structure specific recognition protein 1 Gene [Source:MGI Symbol;Acc:MGI:107912]
				View as Table
ENSMUSG00000027067	Ssrp1	1	Forward	View as cDNA map |	structure specific recognition protein 1 Gene [Source:MGI Symbol;Acc:MGI:107912]
				View as Table
ENSMUSG00000027070	Lrp2	7	Reverse	View as cDNA map |	low density lipoprotein receptor-related protein 2 Gene [Source:MGI Symbol;Acc:MGI:95794]
				View as Table
ENSMUSG00000027070	Lrp2	1	Reverse	View as cDNA map |	low density lipoprotein receptor-related protein 2 Gene [Source:MGI Symbol;Acc:MGI:95794]
				View as Table
ENSMUSG00000027070	Lrp2	2	Reverse	View as cDNA map |	low density lipoprotein receptor-related protein 2 Gene [Source:MGI Symbol;Acc:MGI:95794]
				View as Table
ENSMUSG00000027107	Chrna1	1	Reverse	View as cDNA map |	cholinergic receptor, nicotinic, alpha polypeptide 1 (muscle) Gene [Source:MGI Symbol;Acc:MGI:87885]
				View as Table
ENSMUSG00000027131	Tmem85	1	Reverse	View as cDNA map |	transmembrane protein 85 Gene [Source:MGI Symbol;Acc:MGI:1915282]
				View as Table
ENSMUSG00000027165	B230118H07Rik	1	Reverse	View as cDNA map |	RIKEN cDNA B230118H07 gene Gene [Source:MGI Symbol;Acc:MGI:1915420]
				View as Table
ENSMUSG00000027165	B230118H07Rik	2	Reverse	View as cDNA map |	RIKEN cDNA B230118H07 gene Gene [Source:MGI Symbol;Acc:MGI:1915420]
				View as Table
ENSMUSG00000027165	B230118H07Rik	1	Reverse	View as cDNA map |	RIKEN cDNA B230118H07 gene Gene [Source:MGI Symbol;Acc:MGI:1915420]
				View as Table
ENSMUSG00000027165	B230118H07Rik	1	Reverse	View as cDNA map |	RIKEN cDNA B230118H07 gene Gene [Source:MGI Symbol;Acc:MGI:1915420]
				View as Table
ENSMUSG00000027173	Depdc7	1	Reverse	View as cDNA map |	DEP domain containing 7 Gene [Source:MGI Symbol;Acc:MGI:2139258]
				View as Table
ENSMUSG00000027175	Tcp11l1	1	Reverse	View as cDNA map |	t-complex 11 like 1 Gene [Source:MGI Symbol;Acc:MGI:2444263]
				View as Table
ENSMUSG00000027175	Tcp11l1	2	Reverse	View as cDNA map |	t-complex 11 like 1 Gene [Source:MGI Symbol;Acc:MGI:2444263]
				View as Table
ENSMUSG00000027177	Hipk3	1	Reverse	View as cDNA map |	homeodomain interacting protein kinase 3 Gene [Source:MGI Symbol;Acc:MGI:1314882]
				View as Table
ENSMUSG00000027177	Hipk3	1	Reverse	View as cDNA map |	homeodomain interacting protein kinase 3 Gene [Source:MGI Symbol;Acc:MGI:1314882]
				View as Table
ENSMUSG00000027177	Hipk3	1	Reverse	View as cDNA map |	homeodomain interacting protein kinase 3 Gene [Source:MGI Symbol;Acc:MGI:1314882]
				View as Table
ENSMUSG00000027180	Fbxo3	1	Forward	View as cDNA map |	F-box protein 3 Gene [Source:MGI Symbol;Acc:MGI:1929084]
				View as Table
ENSMUSG00000027184	Caprin1	4	Reverse	View as cDNA map |	cell cycle associated protein 1 Gene [Source:MGI Symbol;Acc:MGI:1858234]
				View as Table
ENSMUSG00000027184	Caprin1	3	Reverse	View as cDNA map |	cell cycle associated protein 1 Gene [Source:MGI Symbol;Acc:MGI:1858234]
				View as Table
ENSMUSG00000027184	Caprin1	1	Reverse	View as cDNA map |	cell cycle associated protein 1 Gene [Source:MGI Symbol;Acc:MGI:1858234]
				View as Table
ENSMUSG00000027184	Caprin1	1	Reverse	View as cDNA map |	cell cycle associated protein 1 Gene [Source:MGI Symbol;Acc:MGI:1858234]
				View as Table
ENSMUSG00000027189	Trim44	1	Reverse	View as cDNA map |	tripartite motif-containing 44 Gene [Source:MGI Symbol;Acc:MGI:1931835]
				View as Table
ENSMUSG00000027201	Myef2	1	Reverse	View as cDNA map |	myelin basic protein expression factor 2, repressor Gene [Source:MGI Symbol;Acc:MGI:104592]
				View as Table
ENSMUSG00000027201	Myef2	1	Reverse	View as cDNA map |	myelin basic protein expression factor 2, repressor Gene [Source:MGI Symbol;Acc:MGI:104592]
				View as Table
ENSMUSG00000027201	Myef2	1	Reverse	View as cDNA map |	myelin basic protein expression factor 2, repressor Gene [Source:MGI Symbol;Acc:MGI:104592]
				View as Table
ENSMUSG00000027201	Myef2	1	Reverse	View as cDNA map |	myelin basic protein expression factor 2, repressor Gene [Source:MGI Symbol;Acc:MGI:104592]
				View as Table
ENSMUSG00000027201	Myef2	1	Reverse	View as cDNA map |	myelin basic protein expression factor 2, repressor Gene [Source:MGI Symbol;Acc:MGI:104592]
				View as Table
ENSMUSG00000027201	Myef2	1	Reverse	View as cDNA map |	myelin basic protein expression factor 2, repressor Gene [Source:MGI Symbol;Acc:MGI:104592]
				View as Table
ENSMUSG00000027204	Fbn1	2	Reverse	View as cDNA map |	fibrillin 1 Gene [Source:MGI Symbol;Acc:MGI:95489]
				View as Table
ENSMUSG00000027204	Fbn1	3	Reverse	View as cDNA map |	fibrillin 1 Gene [Source:MGI Symbol;Acc:MGI:95489]
				View as Table
ENSMUSG00000027207	Galk2	1	Forward	View as cDNA map |	galactokinase 2 Gene [Source:MGI Symbol;Acc:MGI:1917226]
				View as Table
ENSMUSG00000027207	Galk2	1	Forward	View as cDNA map |	galactokinase 2 Gene [Source:MGI Symbol;Acc:MGI:1917226]
				View as Table
ENSMUSG00000027207	Galk2	1	Forward	View as cDNA map |	galactokinase 2 Gene [Source:MGI Symbol;Acc:MGI:1917226]
				View as Table
ENSMUSG00000027208	Fgf7	1	Forward	View as cDNA map |	fibroblast growth factor 7 Gene [Source:MGI Symbol;Acc:MGI:95521]
				View as Table
ENSMUSG00000027217	Tspan18	1	Reverse	View as cDNA map |	tetraspanin 18 Gene [Source:MGI Symbol;Acc:MGI:1917186]
				View as Table
ENSMUSG00000027217	Tspan18	1	Reverse	View as cDNA map |	tetraspanin 18 Gene [Source:MGI Symbol;Acc:MGI:1917186]
				View as Table
ENSMUSG00000027219	Slc28a2	2	Forward	View as cDNA map |	solute carrier family 28 (sodium-coupled nucleoside transporter), member 2 Gene [Source:MGI Symbol;Acc:MGI:1913105]
				View as Table
ENSMUSG00000027219	Slc28a2	2	Forward	View as cDNA map |	solute carrier family 28 (sodium-coupled nucleoside transporter), member 2 Gene [Source:MGI Symbol;Acc:MGI:1913105]
				View as Table
ENSMUSG00000027219	Slc28a2	2	Forward	View as cDNA map |	solute carrier family 28 (sodium-coupled nucleoside transporter), member 2 Gene [Source:MGI Symbol;Acc:MGI:1913105]
				View as Table
ENSMUSG00000027224	Duoxa1	1	Reverse	View as cDNA map |	dual oxidase maturation factor 1 Gene [Source:MGI Symbol;Acc:MGI:2384861]
				View as Table
ENSMUSG00000027224	Duoxa1	1	Reverse	View as cDNA map |	dual oxidase maturation factor 1 Gene [Source:MGI Symbol;Acc:MGI:2384861]
				View as Table
ENSMUSG00000027224	Duoxa1	1	Reverse	View as cDNA map |	dual oxidase maturation factor 1 Gene [Source:MGI Symbol;Acc:MGI:2384861]
				View as Table
ENSMUSG00000027224	Duoxa1	1	Reverse	View as cDNA map |	dual oxidase maturation factor 1 Gene [Source:MGI Symbol;Acc:MGI:2384861]
				View as Table
ENSMUSG00000027224	Duoxa1	1	Reverse	View as cDNA map |	dual oxidase maturation factor 1 Gene [Source:MGI Symbol;Acc:MGI:2384861]
				View as Table
ENSMUSG00000027249	F2	3	Reverse	View as cDNA map |	coagulation factor II Gene [Source:MGI Symbol;Acc:MGI:88380]
				View as Table
ENSMUSG00000027249	F2	3	Reverse	View as cDNA map |	coagulation factor II Gene [Source:MGI Symbol;Acc:MGI:88380]
				View as Table
ENSMUSG00000027253	Lrp4	2	Forward	View as cDNA map |	low density lipoprotein receptor-related protein 4 Gene [Source:MGI Symbol;Acc:MGI:2442252]
				View as Table
ENSMUSG00000027253	Lrp4	2	Forward	View as cDNA map |	low density lipoprotein receptor-related protein 4 Gene [Source:MGI Symbol;Acc:MGI:2442252]
				View as Table
ENSMUSG00000027261	Hao1	1	Reverse	View as cDNA map |	hydroxyacid oxidase 1, liver Gene [Source:MGI Symbol;Acc:MGI:96011]
				View as Table
ENSMUSG00000027270	6330527O06Rik	1	Forward	View as cDNA map |	RIKEN cDNA 6330527O06 gene Gene [Source:MGI Symbol;Acc:MGI:1923411]
				View as Table
ENSMUSG00000027273	Snap25	1	Forward	View as cDNA map |	synaptosomal-associated protein 25 Gene [Source:MGI Symbol;Acc:MGI:98331]
				View as Table
ENSMUSG00000027273	Snap25	1	Forward	View as cDNA map |	synaptosomal-associated protein 25 Gene [Source:MGI Symbol;Acc:MGI:98331]
				View as Table
ENSMUSG00000027276	Jag1	2	Reverse	View as cDNA map |	jagged 1 Gene [Source:MGI Symbol;Acc:MGI:1095416]
				View as Table
ENSMUSG00000027282	Mtch2	1	Forward	View as cDNA map |	mitochondrial carrier homolog 2 (C. elegans) Gene [Source:MGI Symbol;Acc:MGI:1929260]
				View as Table
ENSMUSG00000027282	Mtch2	1	Forward	View as cDNA map |	mitochondrial carrier homolog 2 (C. elegans) Gene [Source:MGI Symbol;Acc:MGI:1929260]
				View as Table
ENSMUSG00000027282	Mtch2	1	Forward	View as cDNA map |	mitochondrial carrier homolog 2 (C. elegans) Gene [Source:MGI Symbol;Acc:MGI:1929260]
				View as Table
ENSMUSG00000027284	Cdan1	1	Reverse	View as cDNA map |	congenital dyserythropoietic anemia, type I (human) Gene [Source:MGI Symbol;Acc:MGI:1916218]
				View as Table
ENSMUSG00000027288	Zfp106	1	Reverse	View as cDNA map |	zinc finger protein 106 Gene [Source:MGI Symbol;Acc:MGI:1270153]
				View as Table
ENSMUSG00000027293	Ehd4	1	Reverse	View as cDNA map |	EH-domain containing 4 Gene [Source:MGI Symbol;Acc:MGI:1919619]
				View as Table
ENSMUSG00000027297	Ltk	1	Reverse	View as cDNA map |	leukocyte tyrosine kinase Gene [Source:MGI Symbol;Acc:MGI:96840]
				View as Table
ENSMUSG00000027297	Ltk	1	Reverse	View as cDNA map |	leukocyte tyrosine kinase Gene [Source:MGI Symbol;Acc:MGI:96840]
				View as Table
ENSMUSG00000027309	4930402H24Rik	1	Reverse	View as cDNA map |	RIKEN cDNA 4930402H24 gene Gene [Source:MGI Symbol;Acc:MGI:1923029]
				View as Table
ENSMUSG00000027309	4930402H24Rik	1	Reverse	View as cDNA map |	RIKEN cDNA 4930402H24 gene Gene [Source:MGI Symbol;Acc:MGI:1923029]
				View as Table
ENSMUSG00000027309	4930402H24Rik	1	Reverse	View as cDNA map |	RIKEN cDNA 4930402H24 gene Gene [Source:MGI Symbol;Acc:MGI:1923029]
				View as Table
ENSMUSG00000027312	Atrn	1	Forward	View as cDNA map |	attractin Gene [Source:MGI Symbol;Acc:MGI:1341628]
				View as Table
ENSMUSG00000027317	Ppp1r14d	2	Reverse	View as cDNA map |	protein phosphatase 1, regulatory (inhibitor) subunit 14D Gene [Source:MGI Symbol;Acc:MGI:1919362]
				View as Table
ENSMUSG00000027317	Ppp1r14d	2	Reverse	View as cDNA map |	protein phosphatase 1, regulatory (inhibitor) subunit 14D Gene [Source:MGI Symbol;Acc:MGI:1919362]
				View as Table
ENSMUSG00000027322	Siglec1	2	Reverse	View as cDNA map |	sialic acid binding Ig-like lectin 1, sialoadhesin Gene [Source:MGI Symbol;Acc:MGI:99668]
				View as Table
ENSMUSG00000027322	Siglec1	2	Reverse	View as cDNA map |	sialic acid binding Ig-like lectin 1, sialoadhesin Gene [Source:MGI Symbol;Acc:MGI:99668]
				View as Table
ENSMUSG00000027323	Rad51	1	Forward	View as cDNA map |	RAD51 homolog (S. cerevisiae) Gene [Source:MGI Symbol;Acc:MGI:97890]
				View as Table
ENSMUSG00000027326	Casc5	1	Forward	View as cDNA map |	cancer susceptibility candidate 5 Gene [Source:MGI Symbol;Acc:MGI:1923714]
				View as Table
ENSMUSG00000027326	Casc5	1	Forward	View as cDNA map |	cancer susceptibility candidate 5 Gene [Source:MGI Symbol;Acc:MGI:1923714]
				View as Table
ENSMUSG00000027326	Casc5	2	Forward	View as cDNA map |	cancer susceptibility candidate 5 Gene [Source:MGI Symbol;Acc:MGI:1923714]
				View as Table
ENSMUSG00000027326	Casc5	1	Forward	View as cDNA map |	cancer susceptibility candidate 5 Gene [Source:MGI Symbol;Acc:MGI:1923714]
				View as Table
ENSMUSG00000027327	1700037H04Rik	1	Reverse	View as cDNA map |	RIKEN cDNA 1700037H04 gene Gene [Source:MGI Symbol;Acc:MGI:1914576]
				View as Table
ENSMUSG00000027327	1700037H04Rik	1	Reverse	View as cDNA map |	RIKEN cDNA 1700037H04 gene Gene [Source:MGI Symbol;Acc:MGI:1914576]
				View as Table
ENSMUSG00000027327	1700037H04Rik	1	Reverse	View as cDNA map |	RIKEN cDNA 1700037H04 gene Gene [Source:MGI Symbol;Acc:MGI:1914576]
				View as Table
ENSMUSG00000027327	1700037H04Rik	1	Reverse	View as cDNA map |	RIKEN cDNA 1700037H04 gene Gene [Source:MGI Symbol;Acc:MGI:1914576]
				View as Table
ENSMUSG00000027332	Ivd	1	Forward	View as cDNA map |	isovaleryl coenzyme A dehydrogenase Gene [Source:MGI Symbol;Acc:MGI:1929242]
				View as Table
ENSMUSG00000027333	Smox	1	Forward	View as cDNA map |	spermine oxidase Gene [Source:MGI Symbol;Acc:MGI:2445356]
				View as Table
ENSMUSG00000027335	Adra1d	1	Reverse	View as cDNA map |	adrenergic receptor, alpha 1d Gene [Source:MGI Symbol;Acc:MGI:106673]
				View as Table
ENSMUSG00000027335	Adra1d	1	Reverse	View as cDNA map |	adrenergic receptor, alpha 1d Gene [Source:MGI Symbol;Acc:MGI:106673]
				View as Table
ENSMUSG00000027339	Rassf2	1	Reverse	View as cDNA map |	Ras association (RalGDS/AF-6) domain family member 2 Gene [Source:MGI Symbol;Acc:MGI:2442060]
				View as Table
ENSMUSG00000027340	Slc23a2	1	Reverse	View as cDNA map |	solute carrier family 23 (nucleobase transporters), member 2 Gene [Source:MGI Symbol;Acc:MGI:1859682]
				View as Table
ENSMUSG00000027340	Slc23a2	1	Reverse	View as cDNA map |	solute carrier family 23 (nucleobase transporters), member 2 Gene [Source:MGI Symbol;Acc:MGI:1859682]
				View as Table
ENSMUSG00000027344	Fsip1	1	Reverse	View as cDNA map |	fibrous sheath-interacting protein 1 Gene [Source:MGI Symbol;Acc:MGI:1918563]
				View as Table
ENSMUSG00000027344	Fsip1	1	Reverse	View as cDNA map |	fibrous sheath-interacting protein 1 Gene [Source:MGI Symbol;Acc:MGI:1918563]
				View as Table
ENSMUSG00000027347	Rasgrp1	2	Reverse	View as cDNA map |	RAS guanyl releasing protein 1 Gene [Source:MGI Symbol;Acc:MGI:1314635]
				View as Table
ENSMUSG00000027351	Spred1	2	Forward	View as cDNA map |	sprouty protein with EVH-1 domain 1, related sequence Gene [Source:MGI Symbol;Acc:MGI:2150016]
				View as Table
ENSMUSG00000027351	Spred1	1	Forward	View as cDNA map |	sprouty protein with EVH-1 domain 1, related sequence Gene [Source:MGI Symbol;Acc:MGI:2150016]
				View as Table
ENSMUSG00000027351	Spred1	1	Forward	View as cDNA map |	sprouty protein with EVH-1 domain 1, related sequence Gene [Source:MGI Symbol;Acc:MGI:2150016]
				View as Table
ENSMUSG00000027357	Crls1	1	Forward	View as cDNA map |	cardiolipin synthase 1 Gene [Source:MGI Symbol;Acc:MGI:1913836]
				View as Table
ENSMUSG00000027359	Slc27a2	1	Forward	View as cDNA map |	solute carrier family 27 (fatty acid transporter), member 2 Gene [Source:MGI Symbol;Acc:MGI:1347099]
				View as Table
ENSMUSG00000027374	Mrps5	1	Forward	View as cDNA map |	mitochondrial ribosomal protein S5 Gene [Source:MGI Symbol;Acc:MGI:1924971]
				View as Table
ENSMUSG00000027377	Mall	2	Reverse	View as cDNA map |	mal, T-cell differentiation protein-like Gene [Source:MGI Symbol;Acc:MGI:2385152]
				View as Table
ENSMUSG00000027378	Nphp1	1	Reverse	View as cDNA map |	nephronophthisis 1 (juvenile) homolog (human) Gene [Source:MGI Symbol;Acc:MGI:1858233]
				View as Table
ENSMUSG00000027378	Nphp1	1	Reverse	View as cDNA map |	nephronophthisis 1 (juvenile) homolog (human) Gene [Source:MGI Symbol;Acc:MGI:1858233]
				View as Table
ENSMUSG00000027380	Acoxl	1	Forward	View as cDNA map |	acyl-Coenzyme A oxidase-like Gene [Source:MGI Symbol;Acc:MGI:1921371]
				View as Table
ENSMUSG00000027386	Fbln7	4	Forward	View as cDNA map |	fibulin 7 Gene [Source:MGI Symbol;Acc:MGI:1917620]
				View as Table
ENSMUSG00000027386	Fbln7	4	Forward	View as cDNA map |	fibulin 7 Gene [Source:MGI Symbol;Acc:MGI:1917620]
				View as Table
ENSMUSG00000027394	Ttl	2	Forward	View as cDNA map |	tubulin tyrosine ligase Gene [Source:MGI Symbol;Acc:MGI:1916987]
				View as Table
ENSMUSG00000027395	Polr1b	1	Forward	View as cDNA map |	polymerase (RNA) I polypeptide B Gene [Source:MGI Symbol;Acc:MGI:108014]
				View as Table
ENSMUSG00000027395	Polr1b	1	Forward	View as cDNA map |	polymerase (RNA) I polypeptide B Gene [Source:MGI Symbol;Acc:MGI:108014]
				View as Table
ENSMUSG00000027397	Slc20a1	1	Forward	View as cDNA map |	solute carrier family 20, member 1 Gene [Source:MGI Symbol;Acc:MGI:108392]
				View as Table
ENSMUSG00000027397	Slc20a1	1	Forward	View as cDNA map |	solute carrier family 20, member 1 Gene [Source:MGI Symbol;Acc:MGI:108392]
				View as Table
ENSMUSG00000027398	Il1b	1	Reverse	View as cDNA map |	interleukin 1 beta Gene [Source:MGI Symbol;Acc:MGI:96543]
				View as Table
ENSMUSG00000027403	Tgm6	1	Forward	View as cDNA map |	transglutaminase 6 Gene [Source:MGI Symbol;Acc:MGI:3044321]
				View as Table
ENSMUSG00000027403	Tgm6	1	Forward	View as cDNA map |	transglutaminase 6 Gene [Source:MGI Symbol;Acc:MGI:3044321]
				View as Table
ENSMUSG00000027409	1700020A23Rik	1	Forward	View as cDNA map |	RIKEN cDNA 1700020A23 gene Gene [Source:MGI Symbol;Acc:MGI:1922906]
				View as Table
ENSMUSG00000027409	1700020A23Rik	1	Forward	View as cDNA map |	RIKEN cDNA 1700020A23 gene Gene [Source:MGI Symbol;Acc:MGI:1922906]
				View as Table
ENSMUSG00000027419	Pcsk2	1	Forward	View as cDNA map |	proprotein convertase subtilisin/kexin type 2 Gene [Source:MGI Symbol;Acc:MGI:97512]
				View as Table
ENSMUSG00000027427	Polr3f	1	Forward	View as cDNA map |	polymerase (RNA) III (DNA directed) polypeptide F Gene [Source:MGI Symbol;Acc:MGI:1924086]
				View as Table
ENSMUSG00000027434	Nkx2-2	1	Reverse	View as cDNA map |	NK2 transcription factor related, locus 2 (Drosophila) Gene [Source:MGI Symbol;Acc:MGI:97347]
				View as Table
ENSMUSG00000027435	Cd93	1	Reverse	View as cDNA map |	CD93 antigen Gene [Source:MGI Symbol;Acc:MGI:106664]
				View as Table
ENSMUSG00000027439	Gzf1	1	Forward	View as cDNA map |	GDNF-inducible zinc finger protein 1 Gene [Source:MGI Symbol;Acc:MGI:1921783]
				View as Table
ENSMUSG00000027455	Nsfl1c	1	Forward	View as cDNA map |	NSFL1 (p97) cofactor (p47) Gene [Source:MGI Symbol;Acc:MGI:3042273]
				View as Table
ENSMUSG00000027455	Nsfl1c	1	Forward	View as cDNA map |	NSFL1 (p97) cofactor (p47) Gene [Source:MGI Symbol;Acc:MGI:3042273]
				View as Table
ENSMUSG00000027455	Nsfl1c	1	Forward	View as cDNA map |	NSFL1 (p97) cofactor (p47) Gene [Source:MGI Symbol;Acc:MGI:3042273]
				View as Table
ENSMUSG00000027459	Fam110a	1	Reverse	View as cDNA map |	family with sequence similarity 110, member A Gene [Source:MGI Symbol;Acc:MGI:1921097]
				View as Table
ENSMUSG00000027459	Fam110a	1	Reverse	View as cDNA map |	family with sequence similarity 110, member A Gene [Source:MGI Symbol;Acc:MGI:1921097]
				View as Table
ENSMUSG00000027459	Fam110a	1	Reverse	View as cDNA map |	family with sequence similarity 110, member A Gene [Source:MGI Symbol;Acc:MGI:1921097]
				View as Table
ENSMUSG00000027459	Fam110a	1	Reverse	View as cDNA map |	family with sequence similarity 110, member A Gene [Source:MGI Symbol;Acc:MGI:1921097]
				View as Table
ENSMUSG00000027466	Rbck1	2	Reverse	View as cDNA map |	RanBP-type and C3HC4-type zinc finger containing 1 Gene [Source:MGI Symbol;Acc:MGI:1344372]
				View as Table
ENSMUSG00000027466	Rbck1	1	Reverse	View as cDNA map |	RanBP-type and C3HC4-type zinc finger containing 1 Gene [Source:MGI Symbol;Acc:MGI:1344372]
				View as Table
ENSMUSG00000027466	Rbck1	1	Reverse	View as cDNA map |	RanBP-type and C3HC4-type zinc finger containing 1 Gene [Source:MGI Symbol;Acc:MGI:1344372]
				View as Table
ENSMUSG00000027470	Mylk2	1	Forward	View as cDNA map |	myosin, light polypeptide kinase 2, skeletal muscle Gene [Source:MGI Symbol;Acc:MGI:2139434]
				View as Table
ENSMUSG00000027474	BC020535	1	Forward	View as cDNA map |	cDNA sequence BC020535 Gene [Source:MGI Symbol;Acc:MGI:2385159]
				View as Table
ENSMUSG00000027478	Dnmt3b	1	Forward	View as cDNA map |	DNA methyltransferase 3B Gene [Source:MGI Symbol;Acc:MGI:1261819]
				View as Table
ENSMUSG00000027478	Dnmt3b	1	Forward	View as cDNA map |	DNA methyltransferase 3B Gene [Source:MGI Symbol;Acc:MGI:1261819]
				View as Table
ENSMUSG00000027478	Dnmt3b	1	Forward	View as cDNA map |	DNA methyltransferase 3B Gene [Source:MGI Symbol;Acc:MGI:1261819]
				View as Table
ENSMUSG00000027478	Dnmt3b	1	Forward	View as cDNA map |	DNA methyltransferase 3B Gene [Source:MGI Symbol;Acc:MGI:1261819]
				View as Table
ENSMUSG00000027478	Dnmt3b	1	Forward	View as cDNA map |	DNA methyltransferase 3B Gene [Source:MGI Symbol;Acc:MGI:1261819]
				View as Table
ENSMUSG00000027478	Dnmt3b	1	Forward	View as cDNA map |	DNA methyltransferase 3B Gene [Source:MGI Symbol;Acc:MGI:1261819]
				View as Table
ENSMUSG00000027478	Dnmt3b	1	Forward	View as cDNA map |	DNA methyltransferase 3B Gene [Source:MGI Symbol;Acc:MGI:1261819]
				View as Table
ENSMUSG00000027478	Dnmt3b	1	Forward	View as cDNA map |	DNA methyltransferase 3B Gene [Source:MGI Symbol;Acc:MGI:1261819]
				View as Table
ENSMUSG00000027478	Dnmt3b	1	Forward	View as cDNA map |	DNA methyltransferase 3B Gene [Source:MGI Symbol;Acc:MGI:1261819]
				View as Table
ENSMUSG00000027478	Dnmt3b	1	Forward	View as cDNA map |	DNA methyltransferase 3B Gene [Source:MGI Symbol;Acc:MGI:1261819]
				View as Table
ENSMUSG00000027479	Mapre1	1	Forward	View as cDNA map |	microtubule-associated protein, RP/EB family, member 1 Gene [Source:MGI Symbol;Acc:MGI:891995]
				View as Table
ENSMUSG00000027485	U46068	1	Forward	View as cDNA map |	cDNA sequence U46068 Gene [Source:MGI Symbol;Acc:MGI:2137431]
				View as Table
ENSMUSG00000027485	U46068	1	Forward	View as cDNA map |	cDNA sequence U46068 Gene [Source:MGI Symbol;Acc:MGI:2137431]
				View as Table
ENSMUSG00000027490	E2f1	1	Reverse	View as cDNA map |	E2F transcription factor 1 Gene [Source:MGI Symbol;Acc:MGI:101941]
				View as Table
ENSMUSG00000027490	E2f1	1	Reverse	View as cDNA map |	E2F transcription factor 1 Gene [Source:MGI Symbol;Acc:MGI:101941]
				View as Table
ENSMUSG00000027490	E2f1	1	Reverse	View as cDNA map |	E2F transcription factor 1 Gene [Source:MGI Symbol;Acc:MGI:101941]
				View as Table
ENSMUSG00000027502	2410001C21Rik	1	Forward	View as cDNA map |	RIKEN cDNA 2410001C21 gene Gene [Source:MGI Symbol;Acc:MGI:1913654]
				View as Table
ENSMUSG00000027510	Rbm38	1	Forward	View as cDNA map |	RNA binding motif protein 38 Gene [Source:MGI Symbol;Acc:MGI:1889294]
				View as Table
ENSMUSG00000027510	Rbm38	1	Forward	View as cDNA map |	RNA binding motif protein 38 Gene [Source:MGI Symbol;Acc:MGI:1889294]
				View as Table
ENSMUSG00000027540	Ptpn1	1	Forward	View as cDNA map |	protein tyrosine phosphatase, non-receptor type 1 Gene [Source:MGI Symbol;Acc:MGI:97805]
				View as Table
ENSMUSG00000027546	Atp9a	1	Reverse	View as cDNA map |	ATPase, class II, type 9A Gene [Source:MGI Symbol;Acc:MGI:1330826]
				View as Table
ENSMUSG00000027546	Atp9a	1	Reverse	View as cDNA map |	ATPase, class II, type 9A Gene [Source:MGI Symbol;Acc:MGI:1330826]
				View as Table
ENSMUSG00000027546	Atp9a	1	Reverse	View as cDNA map |	ATPase, class II, type 9A Gene [Source:MGI Symbol;Acc:MGI:1330826]
				View as Table
ENSMUSG00000027547	Sall4	1	Reverse	View as cDNA map |	sal-like 4 (Drosophila) Gene [Source:MGI Symbol;Acc:MGI:2139360]
				View as Table
ENSMUSG00000027551	Zfp64	1	Reverse	View as cDNA map |	zinc finger protein 64 Gene [Source:MGI Symbol;Acc:MGI:107342]
				View as Table
ENSMUSG00000027570	Col9a3	1	Forward	View as cDNA map |	collagen, type IX, alpha 3 Gene [Source:MGI Symbol;Acc:MGI:894686]
				View as Table
ENSMUSG00000027570	Col9a3	1	Forward	View as cDNA map |	collagen, type IX, alpha 3 Gene [Source:MGI Symbol;Acc:MGI:894686]
				View as Table
ENSMUSG00000027574	Nkain4	1	Reverse	View as cDNA map |	Na+/K+ transporting ATPase interacting 4 Gene [Source:MGI Symbol;Acc:MGI:1915372]
				View as Table
ENSMUSG00000027574	Nkain4	1	Reverse	View as cDNA map |	Na+/K+ transporting ATPase interacting 4 Gene [Source:MGI Symbol;Acc:MGI:1915372]
				View as Table
ENSMUSG00000027574	Nkain4	1	Reverse	View as cDNA map |	Na+/K+ transporting ATPase interacting 4 Gene [Source:MGI Symbol;Acc:MGI:1915372]
				View as Table
ENSMUSG00000027579	Srms	1	Reverse	View as cDNA map |	src-related kinase lacking C-terminal regulatory tyrosine and N-terminal myristylation sites Gene [Source:MGI Symbol;Acc:MGI:101865]
				View as Table
ENSMUSG00000027579	Srms	1	Reverse	View as cDNA map |	src-related kinase lacking C-terminal regulatory tyrosine and N-terminal myristylation sites Gene [Source:MGI Symbol;Acc:MGI:101865]
				View as Table
ENSMUSG00000027580	BC006779	2	Reverse	View as cDNA map |	cDNA sequence BC006779 Gene [Source:MGI Symbol;Acc:MGI:2385169]
				View as Table
ENSMUSG00000027580	BC006779	2	Reverse	View as cDNA map |	cDNA sequence BC006779 Gene [Source:MGI Symbol;Acc:MGI:2385169]
				View as Table
ENSMUSG00000027580	BC006779	2	Reverse	View as cDNA map |	cDNA sequence BC006779 Gene [Source:MGI Symbol;Acc:MGI:2385169]
				View as Table
ENSMUSG00000027582	Zgpat	1	Forward	View as cDNA map |	zinc finger, CCCH-type with G patch domain Gene [Source:MGI Symbol;Acc:MGI:2449939]
				View as Table
ENSMUSG00000027582	Zgpat	1	Forward	View as cDNA map |	zinc finger, CCCH-type with G patch domain Gene [Source:MGI Symbol;Acc:MGI:2449939]
				View as Table
ENSMUSG00000027582	Zgpat	1	Forward	View as cDNA map |	zinc finger, CCCH-type with G patch domain Gene [Source:MGI Symbol;Acc:MGI:2449939]
				View as Table
ENSMUSG00000027584	Oprl1	2	Forward	View as cDNA map |	opioid receptor-like 1 Gene [Source:MGI Symbol;Acc:MGI:97440]
				View as Table
ENSMUSG00000027584	Oprl1	2	Forward	View as cDNA map |	opioid receptor-like 1 Gene [Source:MGI Symbol;Acc:MGI:97440]
				View as Table
ENSMUSG00000027584	Oprl1	2	Forward	View as cDNA map |	opioid receptor-like 1 Gene [Source:MGI Symbol;Acc:MGI:97440]
				View as Table
ENSMUSG00000027584	Oprl1	2	Forward	View as cDNA map |	opioid receptor-like 1 Gene [Source:MGI Symbol;Acc:MGI:97440]
				View as Table
ENSMUSG00000027584	Oprl1	1	Forward	View as cDNA map |	opioid receptor-like 1 Gene [Source:MGI Symbol;Acc:MGI:97440]
				View as Table
ENSMUSG00000027584	Oprl1	1	Forward	View as cDNA map |	opioid receptor-like 1 Gene [Source:MGI Symbol;Acc:MGI:97440]
				View as Table
ENSMUSG00000027589	Pcmtd2	1	Forward	View as cDNA map |	protein-L-isoaspartate (D-aspartate) O-methyltransferase domain containing 2 Gene [Source:MGI Symbol;Acc:MGI:1923927]
				View as Table
ENSMUSG00000027589	Pcmtd2	1	Forward	View as cDNA map |	protein-L-isoaspartate (D-aspartate) O-methyltransferase domain containing 2 Gene [Source:MGI Symbol;Acc:MGI:1923927]
				View as Table
ENSMUSG00000027589	Pcmtd2	1	Forward	View as cDNA map |	protein-L-isoaspartate (D-aspartate) O-methyltransferase domain containing 2 Gene [Source:MGI Symbol;Acc:MGI:1923927]
				View as Table
ENSMUSG00000027593	Raly	1	Forward	View as cDNA map |	hnRNP-associated with lethal yellow Gene [Source:MGI Symbol;Acc:MGI:97850]
				View as Table
ENSMUSG00000027593	Raly	1	Forward	View as cDNA map |	hnRNP-associated with lethal yellow Gene [Source:MGI Symbol;Acc:MGI:97850]
				View as Table
ENSMUSG00000027593	Raly	1	Forward	View as cDNA map |	hnRNP-associated with lethal yellow Gene [Source:MGI Symbol;Acc:MGI:97850]
				View as Table
ENSMUSG00000027593	Raly	1	Forward	View as cDNA map |	hnRNP-associated with lethal yellow Gene [Source:MGI Symbol;Acc:MGI:97850]
				View as Table
ENSMUSG00000027593	Raly	1	Forward	View as cDNA map |	hnRNP-associated with lethal yellow Gene [Source:MGI Symbol;Acc:MGI:97850]
				View as Table
ENSMUSG00000027593	Raly	1	Forward	View as cDNA map |	hnRNP-associated with lethal yellow Gene [Source:MGI Symbol;Acc:MGI:97850]
				View as Table
ENSMUSG00000027593	Raly	1	Forward	View as cDNA map |	hnRNP-associated with lethal yellow Gene [Source:MGI Symbol;Acc:MGI:97850]
				View as Table
ENSMUSG00000027596	a	2	Forward	View as cDNA map |	nonagouti Gene [Source:MGI Symbol;Acc:MGI:87853]
				View as Table
ENSMUSG00000027596	a	2	Forward	View as cDNA map |	nonagouti Gene [Source:MGI Symbol;Acc:MGI:87853]
				View as Table
ENSMUSG00000027602	Map1lc3a	1	Forward	View as cDNA map |	microtubule-associated protein 1 light chain 3 alpha Gene [Source:MGI Symbol;Acc:MGI:1915661]
				View as Table
ENSMUSG00000027605	Acss2	1	Forward	View as cDNA map |	acyl-CoA synthetase short-chain family member 2 Gene [Source:MGI Symbol;Acc:MGI:1890410]
				View as Table
ENSMUSG00000027611	Procr	1	Forward	View as cDNA map |	protein C receptor, endothelial Gene [Source:MGI Symbol;Acc:MGI:104596]
				View as Table
ENSMUSG00000027612	Mmp24	1	Forward	View as cDNA map |	matrix metallopeptidase 24 Gene [Source:MGI Symbol;Acc:MGI:1341867]
				View as Table
ENSMUSG00000027620	Rbm39	1	Reverse	View as cDNA map |	RNA binding motif protein 39 Gene [Source:MGI Symbol;Acc:MGI:2157953]
				View as Table
ENSMUSG00000027620	Rbm39	1	Reverse	View as cDNA map |	RNA binding motif protein 39 Gene [Source:MGI Symbol;Acc:MGI:2157953]
				View as Table
ENSMUSG00000027620	Rbm39	1	Reverse	View as cDNA map |	RNA binding motif protein 39 Gene [Source:MGI Symbol;Acc:MGI:2157953]
				View as Table
ENSMUSG00000027620	Rbm39	1	Reverse	View as cDNA map |	RNA binding motif protein 39 Gene [Source:MGI Symbol;Acc:MGI:2157953]
				View as Table
ENSMUSG00000027620	Rbm39	1	Reverse	View as cDNA map |	RNA binding motif protein 39 Gene [Source:MGI Symbol;Acc:MGI:2157953]
				View as Table
ENSMUSG00000027620	Rbm39	1	Reverse	View as cDNA map |	RNA binding motif protein 39 Gene [Source:MGI Symbol;Acc:MGI:2157953]
				View as Table
ENSMUSG00000027620	Rbm39	1	Reverse	View as cDNA map |	RNA binding motif protein 39 Gene [Source:MGI Symbol;Acc:MGI:2157953]
				View as Table
ENSMUSG00000027628	0610011L14Rik	2	Forward	View as cDNA map |	RIKEN cDNA 0610011L14 gene Gene [Source:MGI Symbol;Acc:MGI:1915545]
				View as Table
ENSMUSG00000027628	0610011L14Rik	2	Forward	View as cDNA map |	RIKEN cDNA 0610011L14 gene Gene [Source:MGI Symbol;Acc:MGI:1915545]
				View as Table
ENSMUSG00000027634	Ndrg3	1	Reverse	View as cDNA map |	N-myc downstream regulated gene 3 Gene [Source:MGI Symbol;Acc:MGI:1352499]
[truncated: 15,517 more rows]
